# Supplementary material for: Monoclinic polymorph of 3,7-dimethyl-1-(5-oxohex­yl)-3,7-dihydro-1H-purine-2,6-dione
Source: Acta Crystallogr Sect E Struct Rep Online. 2011 Oct 5;67(Pt 11):o2851. doi: 10.1107/S1600536811040232 (PMC3247589; doi:10.1107/S1600536811040232)
Supplement: Supplementary file 1 [file e-67-o2851-sup1.cif]

##############################################################################
#                                                                            #
# This CIF contains the data in a paper accepted for publication in          #
# Acta Crystallographica Section E. It conforms to the requirements of       #
# Notes for Authors for Acta Crystallographica Section E, and has been       #
# peer reviewed under the auspices of the IUCr Commission on Journals.       #
#                                                                            #
# Full details of the Crystallographic Information File format               #
# are given in the paper "The Crystallographic Information File (CIF):       #
# a New Standard Archive File for Crystallography" by S. R. Hall, F. H.      #
# Allen and I. D. Brown [Acta Cryst. (1991), A47, 655-685].                  #
#                                                                            #
# The current version of the core CIF dictionary is obtainable from          #
# ftp://ftp.iucr.org/pub/cif_core.dic.                                       #
#                                                                            #
# Software is freely available for graphical display of the structure(s)     #
# in this CIF. For information consult the CIF software page                 #
# http://www.iucr.org/resources/cif/software.                                #
#                                                                            #
# This file may be used for bona fide research purposes within the           #
# scientific community so long as proper attribution is given to the journal # 
# article from which it was obtained.                                        #
#                                                                            #
##############################################################################
data_I
_audit_creation_method     SHELXL-97
_chemical_name_systematic
;
  3,7-Dimethyl-1-(5-oxohexyl)-3,7-dihydro-1<i>H</i>-purine-2,6-dione
;
_chemical_name_common     Pentoxifylline
_chemical_formula_moiety     'C13 H18 N4 O3'
_chemical_formula_sum     'C13 H18 N4 O3'
_chemical_formula_iupac     'C13 H18 N4 O3'
_chemical_formula_weight     278.31
_chemical_melting_point     365
_symmetry_cell_setting     monoclinic
_symmetry_space_group_name_H-M     'P 21/c'
loop_
    _symmetry_equiv_pos_as_xyz
    'x, y, z'
    '-x, y+1/2, -z+1/2'
    '-x, -y, -z'
    'x, -y-1/2, z-1/2'
_cell_length_a     9.743(6)
_cell_length_b     17.410(8)
_cell_length_c     7.956(3)
_cell_angle_alpha     90.00
_cell_angle_beta     90.89(2)
_cell_angle_gamma     90.00
_cell_volume     1349.4(12)
_cell_formula_units_Z     4
_cell_measurement_reflns_used     6273
_cell_measurement_theta_min     0.998
_cell_measurement_theta_max     27.485
_cell_measurement_temperature     190
_exptl_crystal_description     'plate'
_exptl_crystal_colour     'colourless'
_exptl_crystal_size_max     0.4
_exptl_crystal_size_mid     0.3
_exptl_crystal_size_min     0.05
_exptl_crystal_density_diffrn     1.370
_exptl_crystal_density_meas     ?
_exptl_crystal_density_method     'not measured'
_exptl_crystal_F_000     592
_exptl_absorpt_coefficient_mu     0.100
_exptl_absorpt_correction_type     none
_exptl_absorpt_process_details     ?
_exptl_absorpt_correction_T_min     ?
_exptl_absorpt_correction_T_max     ?
_exptl_special_details     ?
_diffrn_ambient_temperature     190
_diffrn_radiation_type     MoK\a
_diffrn_radiation_wavelength     0.71073
_diffrn_radiation_source     'fine-focus sealed tube'
_diffrn_radiation_monochromator     graphite
_diffrn_measurement_device_type     'Nonius KappaCCD'
_diffrn_measurement_method     'CCD'
_diffrn_detector_area_resol_mean     ?
_diffrn_reflns_number     5073
_diffrn_reflns_av_R_equivalents     0.0533
_diffrn_reflns_av_sigmaI/netI     0.0906
_diffrn_reflns_theta_min     2.40
_diffrn_reflns_theta_max     27.51
_diffrn_reflns_theta_full     27.51
_diffrn_measured_fraction_theta_max     0.986
_diffrn_measured_fraction_theta_full     0.986
_diffrn_reflns_limit_h_min     -12
_diffrn_reflns_limit_h_max     12
_diffrn_reflns_limit_k_min     -22
_diffrn_reflns_limit_k_max     19
_diffrn_reflns_limit_l_min     -10
_diffrn_reflns_limit_l_max     10
_diffrn_standards_number     ?
_diffrn_standards_interval_count     ?
_diffrn_standards_interval_time     ?
_diffrn_standards_decay_%     ?
_refine_special_details
;
 Refinement of F^2^ against ALL reflections.  The weighted R-factor wR and
 goodness of fit S are based on F^2^, conventional R-factors R are based
 on F, with F set to zero for negative F^2^. The threshold expression of
 F^2^ > 2sigma(F^2^) is used only for calculating R-factors(gt) etc. and is
 not relevant to the choice of reflections for refinement.  R-factors based
 on F^2^ are statistically about twice as large as those based on F, and R-
 factors based on ALL data will be even larger.
;
_reflns_number_total     3065
_reflns_number_gt     1817
_reflns_threshold_expression     >2sigma(I)
_refine_ls_structure_factor_coef     Fsqd
_refine_ls_matrix_type     full
_refine_ls_R_factor_all     0.1271
_refine_ls_R_factor_gt     0.0660
_refine_ls_wR_factor_gt     0.1284
_refine_ls_wR_factor_ref     0.1503
_refine_ls_goodness_of_fit_ref     1.023
_refine_ls_restrained_S_all     1.023
_refine_ls_number_reflns     3065
_refine_ls_number_parameters     184
_refine_ls_number_restraints     0
_refine_ls_hydrogen_treatment     constr
_refine_ls_weighting_scheme     calc
_refine_ls_weighting_details
         'calc w=1/[\s^2^(Fo^2^)+(0.0525P)^2^+0.5672P] where P=(Fo^2^+2Fc^2^)/3'
_atom_sites_solution_hydrogens     geom
_atom_sites_solution_primary     direct
_atom_sites_solution_secondary     difmap
_refine_ls_shift/su_max     0.004
_refine_ls_shift/su_mean     0.000
_refine_diff_density_max     0.239
_refine_diff_density_min     -0.203
_refine_ls_extinction_method     none
_refine_ls_extinction_coef     ?
loop_
    _atom_type_symbol
    _atom_type_description
    _atom_type_scat_dispersion_real
    _atom_type_scat_dispersion_imag
    _atom_type_scat_source
    'C' 'C' 0.0033 0.0016
                         'International Tables Vol C Tables 4.2.6.8 and 6.1.1.4'
    'H' 'H' 0.0000 0.0000
                         'International Tables Vol C Tables 4.2.6.8 and 6.1.1.4'
    'N' 'N' 0.0061 0.0033
                         'International Tables Vol C Tables 4.2.6.8 and 6.1.1.4'
    'O' 'O' 0.0106 0.0060
                         'International Tables Vol C Tables 4.2.6.8 and 6.1.1.4'
_computing_data_collection     'KappaCCD Server Software (Nonius, 1997)'
_computing_cell_refinement     'HKL SCALEPACK (Otwinovski & Minor, 1997)'
_computing_data_reduction
                            'HKL DENZO and SCALEPACK (Otwinovski & Minor, 1997)'
_computing_structure_solution     'SHELXS97 (Sheldrick, 2008)'
_computing_structure_refinement     'SHELXL97 (Sheldrick, 2008)'
_computing_molecular_graphics     'ORTEP-3 (Farrugia, 1997)'
_computing_publication_material     'SHELXL97 (Sheldrick, 2008)'
loop_
    _atom_site_type_symbol
    _atom_site_label
    _atom_site_fract_x
    _atom_site_fract_y
    _atom_site_fract_z
    _atom_site_U_iso_or_equiv
    _atom_site_adp_type
    _atom_site_calc_flag
    _atom_site_refinement_flags
    _atom_site_occupancy
    _atom_site_symmetry_multiplicity
    _atom_site_disorder_assembly
    _atom_site_disorder_group
    O O19 -0.79244(18) 0.03718(9) -0.4841(2) 0.0407(5) Uani d . 1 1 . .
    O O18 -0.54702(19) -0.15692(9) -0.2345(2) 0.0431(5) Uani d . 1 1 . .
    N N7 -0.6688(2) -0.05902(10) -0.3550(2) 0.0314(5) Uani d . 1 1 . .
    O O20 -1.1444(2) -0.31616(11) -0.4130(3) 0.0550(6) Uani d . 1 1 . .
    N N1 -0.5641(2) 0.14522(11) -0.3470(2) 0.0337(5) Uani d . 1 1 . .
    N N5 -0.4583(2) -0.03670(11) -0.2089(2) 0.0350(5) Uani d . 1 1 . .
    C C9 -0.5831(2) 0.06649(13) -0.3380(3) 0.0304(5) Uani d . 1 1 . .
    N N3 -0.3878(2) 0.09676(12) -0.1963(3) 0.0380(5) Uani d . 1 1 . .
    C C4 -0.4742(2) 0.04006(13) -0.2463(3) 0.0319(6) Uani d . 1 1 . .
    C C10 -0.7740(3) -0.11505(13) -0.4085(3) 0.0351(6) Uani d . 1 1 . .
    H H10A -0.7303 -0.1639 -0.4317 0.042 Uiso calc R 1 1 . .
    H H10B -0.8180 -0.0973 -0.5116 0.042 Uiso calc R 1 1 . .
    C C6 -0.5568(3) -0.08839(14) -0.2631(3) 0.0331(6) Uani d . 1 1 . .
    C C13 -0.9288(3) -0.26965(13) -0.3170(3) 0.0323(6) Uani d . 1 1 . .
    H H13A -0.8532 -0.2731 -0.3946 0.039 Uiso calc R 1 1 . .
    H H13B -0.8920 -0.2790 -0.2049 0.039 Uiso calc R 1 1 . .
    C C14 -1.0310(3) -0.33177(14) -0.3593(3) 0.0326(6) Uani d . 1 1 . .
    C C12 -0.9861(2) -0.18878(13) -0.3236(3) 0.0361(6) Uani d . 1 1 . .
    H H12A -1.0633 -0.1856 -0.2484 0.043 Uiso calc R 1 1 . .
    H H12B -1.0203 -0.1787 -0.4366 0.043 Uiso calc R 1 1 . .
    C C15 -0.9876(3) -0.41325(14) -0.3319(3) 0.0412(6) Uani d . 1 1 . .
    H H15A -1.0331 -0.4457 -0.4128 0.062 Uiso calc R 1 1 . .
    H H15B -1.0117 -0.4290 -0.2206 0.062 Uiso calc R 1 1 . .
    H H15C -0.8900 -0.4173 -0.3446 0.062 Uiso calc R 1 1 . .
    C C17 -0.3361(3) -0.06489(15) -0.1159(3) 0.0427(6) Uani d . 1 1 . .
    H H17A -0.2675 -0.0805 -0.1942 0.064 Uiso calc R 1 1 . .
    H H17B -0.3612 -0.1079 -0.0474 0.064 Uiso calc R 1 1 . .
    H H17C -0.3002 -0.0246 -0.0456 0.064 Uiso calc R 1 1 . .
    C C8 -0.6905(3) 0.01842(13) -0.4012(3) 0.0324(6) Uani d . 1 1 . .
    C C11 -0.8821(3) -0.12644(14) -0.2754(3) 0.0388(6) Uani d . 1 1 . .
    H H11A -0.9303 -0.0784 -0.2583 0.047 Uiso calc R 1 1 . .
    H H11B -0.8373 -0.1403 -0.1700 0.047 Uiso calc R 1 1 . .
    C C16 -0.6522(3) 0.20142(14) -0.4321(3) 0.0420(6) Uani d . 1 1 . .
    H H16A -0.6097 0.2511 -0.4268 0.063 Uiso calc R 1 1 . .
    H H16B -0.7394 0.2034 -0.3778 0.063 Uiso calc R 1 1 . .
    H H16C -0.6653 0.1867 -0.5475 0.063 Uiso calc R 1 1 . .
    C C2 -0.4478(3) 0.15899(15) -0.2608(3) 0.0386(6) Uani d . 1 1 . .
    H H2 -0.4118 0.2081 -0.2469 0.046 Uiso calc R 1 1 . .
loop_
    _atom_site_aniso_label
    _atom_site_aniso_U_11
    _atom_site_aniso_U_22
    _atom_site_aniso_U_33
    _atom_site_aniso_U_12
    _atom_site_aniso_U_13
    _atom_site_aniso_U_23
    O19 0.0381(11) 0.0348(10) 0.0490(10) -0.0019(8) -0.0061(8) 0.0061(8)
    O18 0.0530(12) 0.0232(9) 0.0530(11) 0.0008(8) -0.0011(8) 0.0021(8)
    N7 0.0359(12) 0.0224(10) 0.0358(11) -0.0046(9) 0.0003(8) -0.0003(8)
    O20 0.0438(13) 0.0385(11) 0.0818(14) -0.0051(9) -0.0226(10) -0.0014(10)
    N1 0.0327(12) 0.0231(10) 0.0452(12) 0.0017(9) 0.0017(9) 0.0010(8)
    N5 0.0334(12) 0.0288(11) 0.0428(12) 0.0007(9) -0.0018(9) 0.0033(9)
    C9 0.0322(13) 0.0217(11) 0.0374(13) -0.0010(10) 0.0039(10) 0.0004(10)
    N3 0.0362(12) 0.0304(11) 0.0473(12) -0.0030(10) -0.0003(9) -0.0037(9)
    C4 0.0313(14) 0.0261(12) 0.0384(13) 0.0001(11) 0.0032(10) -0.0009(10)
    C10 0.0425(15) 0.0245(12) 0.0383(13) -0.0080(11) 0.0011(11) -0.0020(10)
    C6 0.0370(14) 0.0279(13) 0.0346(13) 0.0003(11) 0.0044(10) -0.0021(10)
    C13 0.0356(14) 0.0267(12) 0.0345(12) -0.0052(10) -0.0001(10) 0.0001(10)
    C14 0.0366(15) 0.0322(13) 0.0290(12) -0.0029(11) -0.0008(10) -0.0002(10)
    C12 0.0335(14) 0.0284(13) 0.0465(14) -0.0009(11) 0.0060(11) -0.0015(11)
    C15 0.0443(16) 0.0282(13) 0.0510(15) -0.0050(12) -0.0026(12) 0.0002(11)
    C17 0.0404(16) 0.0372(14) 0.0503(16) 0.0079(12) -0.0051(12) 0.0051(12)
    C8 0.0332(14) 0.0294(13) 0.0347(13) 0.0002(11) 0.0061(11) 0.0011(10)
    C11 0.0453(16) 0.0253(12) 0.0459(15) -0.0048(11) 0.0095(11) -0.0065(11)
    C16 0.0392(15) 0.0289(14) 0.0578(16) 0.0077(11) -0.0040(12) 0.0066(11)
    C2 0.0322(15) 0.0328(14) 0.0509(15) -0.0039(11) -0.0013(11) -0.0039(12)
_geom_special_details
;
 All esds (except the esd in the dihedral angle between two l.s. planes)
 are estimated using the full covariance matrix.  The cell esds are taken
 into account individually in the estimation of esds in distances, angles
 and torsion angles; correlations between esds in cell parameters are only
 used when they are defined by crystal symmetry.  An approximate (isotropic)
 treatment of cell esds is used for estimating esds involving l.s. planes.
;
loop_
    _geom_bond_atom_site_label_1
    _geom_bond_atom_site_label_2
    _geom_bond_site_symmetry_2
    _geom_bond_distance
    _geom_bond_publ_flag
    O19 C8 . 1.228(3) ?
    O18 C6 . 1.218(3) ?
    N7 C6 . 1.401(3) ?
    N7 C8 . 1.413(3) ?
    N7 C10 . 1.473(3) ?
    O20 C14 . 1.209(3) ?
    N1 C2 . 1.337(3) ?
    N1 C9 . 1.385(3) ?
    N1 C16 . 1.461(3) ?
    N5 C4 . 1.377(3) ?
    N5 C6 . 1.380(3) ?
    N5 C17 . 1.476(3) ?
    C9 C4 . 1.359(3) ?
    C9 C8 . 1.426(3) ?
    N3 C2 . 1.330(3) ?
    N3 C4 . 1.353(3) ?
    C10 C11 . 1.518(3) ?
    C10 H10A . 0.9700 ?
    C10 H10B . 0.9700 ?
    C13 C14 . 1.505(3) ?
    C13 C12 . 1.515(3) ?
    C13 H13A . 0.9700 ?
    C13 H13B . 0.9700 ?
    C14 C15 . 1.495(3) ?
    C12 C11 . 1.530(3) ?
    C12 H12A . 0.9700 ?
    C12 H12B . 0.9700 ?
    C15 H15A . 0.9600 ?
    C15 H15B . 0.9600 ?
    C15 H15C . 0.9600 ?
    C17 H17A . 0.9600 ?
    C17 H17B . 0.9600 ?
    C17 H17C . 0.9600 ?
    C11 H11A . 0.9700 ?
    C11 H11B . 0.9700 ?
    C16 H16A . 0.9600 ?
    C16 H16B . 0.9600 ?
    C16 H16C . 0.9600 ?
    C2 H2 . 0.9300 ?
loop_
    _geom_angle_atom_site_label_1
    _geom_angle_atom_site_label_2
    _geom_angle_atom_site_label_3
    _geom_angle_site_symmetry_1
    _geom_angle_site_symmetry_3
    _geom_angle
    _geom_angle_publ_flag
    C6 N7 C8 . . 126.6(2) ?
    C6 N7 C10 . . 116.24(19) ?
    C8 N7 C10 . . 117.1(2) ?
    C2 N1 C9 . . 105.3(2) ?
    C2 N1 C16 . . 127.2(2) ?
    C9 N1 C16 . . 127.5(2) ?
    C4 N5 C6 . . 119.3(2) ?
    C4 N5 C17 . . 121.2(2) ?
    C6 N5 C17 . . 119.4(2) ?
    C4 C9 N1 . . 105.0(2) ?
    C4 C9 C8 . . 123.6(2) ?
    N1 C9 C8 . . 131.4(2) ?
    C2 N3 C4 . . 102.3(2) ?
    N3 C4 C9 . . 112.8(2) ?
    N3 C4 N5 . . 125.2(2) ?
    C9 C4 N5 . . 121.9(2) ?
    N7 C10 C11 . . 111.85(19) ?
    N7 C10 H10A . . 109.2 ?
    C11 C10 H10A . . 109.2 ?
    N7 C10 H10B . . 109.2 ?
    C11 C10 H10B . . 109.2 ?
    H10A C10 H10B . . 107.9 ?
    O18 C6 N5 . . 121.9(2) ?
    O18 C6 N7 . . 120.9(2) ?
    N5 C6 N7 . . 117.2(2) ?
    C14 C13 C12 . . 114.7(2) ?
    C14 C13 H13A . . 108.6 ?
    C12 C13 H13A . . 108.6 ?
    C14 C13 H13B . . 108.6 ?
    C12 C13 H13B . . 108.6 ?
    H13A C13 H13B . . 107.6 ?
    O20 C14 C15 . . 121.3(2) ?
    O20 C14 C13 . . 121.0(2) ?
    C15 C14 C13 . . 117.6(2) ?
    C13 C12 C11 . . 114.1(2) ?
    C13 C12 H12A . . 108.7 ?
    C11 C12 H12A . . 108.7 ?
    C13 C12 H12B . . 108.7 ?
    C11 C12 H12B . . 108.7 ?
    H12A C12 H12B . . 107.6 ?
    C14 C15 H15A . . 109.5 ?
    C14 C15 H15B . . 109.5 ?
    H15A C15 H15B . . 109.5 ?
    C14 C15 H15C . . 109.5 ?
    H15A C15 H15C . . 109.5 ?
    H15B C15 H15C . . 109.5 ?
    N5 C17 H17A . . 109.5 ?
    N5 C17 H17B . . 109.5 ?
    H17A C17 H17B . . 109.5 ?
    N5 C17 H17C . . 109.5 ?
    H17A C17 H17C . . 109.5 ?
    H17B C17 H17C . . 109.5 ?
    O19 C8 N7 . . 120.7(2) ?
    O19 C8 C9 . . 128.1(2) ?
    N7 C8 C9 . . 111.2(2) ?
    C10 C11 C12 . . 112.4(2) ?
    C10 C11 H11A . . 109.1 ?
    C12 C11 H11A . . 109.1 ?
    C10 C11 H11B . . 109.1 ?
    C12 C11 H11B . . 109.1 ?
    H11A C11 H11B . . 107.8 ?
    N1 C16 H16A . . 109.5 ?
    N1 C16 H16B . . 109.5 ?
    H16A C16 H16B . . 109.5 ?
    N1 C16 H16C . . 109.5 ?
    H16A C16 H16C . . 109.5 ?
    H16B C16 H16C . . 109.5 ?
    N3 C2 N1 . . 114.6(2) ?
    N3 C2 H2 . . 122.7 ?
    N1 C2 H2 . . 122.7 ?
loop_
    _geom_torsion_atom_site_label_1
    _geom_torsion_atom_site_label_2
    _geom_torsion_atom_site_label_3
    _geom_torsion_atom_site_label_4
    _geom_torsion_site_symmetry_1
    _geom_torsion_site_symmetry_2
    _geom_torsion_site_symmetry_3
    _geom_torsion_site_symmetry_4
    _geom_torsion
    _geom_torsion_publ_flag
    C2 N1 C9 C4 . . . . -0.3(2) ?
    C16 N1 C9 C4 . . . . 179.9(2) ?
    C2 N1 C9 C8 . . . . 177.9(2) ?
    C16 N1 C9 C8 . . . . -2.0(4) ?
    C2 N3 C4 C9 . . . . 0.1(3) ?
    C2 N3 C4 N5 . . . . -179.1(2) ?
    N1 C9 C4 N3 . . . . 0.1(3) ?
    C8 C9 C4 N3 . . . . -178.2(2) ?
    N1 C9 C4 N5 . . . . 179.3(2) ?
    C8 C9 C4 N5 . . . . 1.0(4) ?
    C6 N5 C4 N3 . . . . 177.8(2) ?
    C17 N5 C4 N3 . . . . -3.8(4) ?
    C6 N5 C4 C9 . . . . -1.3(3) ?
    C17 N5 C4 C9 . . . . 177.1(2) ?
    C6 N7 C10 C11 . . . . 87.7(2) ?
    C8 N7 C10 C11 . . . . -92.3(2) ?
    C4 N5 C6 O18 . . . . 179.4(2) ?
    C17 N5 C6 O18 . . . . 1.0(3) ?
    C4 N5 C6 N7 . . . . 0.2(3) ?
    C17 N5 C6 N7 . . . . -178.2(2) ?
    C8 N7 C6 O18 . . . . -177.9(2) ?
    C10 N7 C6 O18 . . . . 2.0(3) ?
    C8 N7 C6 N5 . . . . 1.3(3) ?
    C10 N7 C6 N5 . . . . -178.80(19) ?
    C12 C13 C14 O20 . . . . 8.2(3) ?
    C12 C13 C14 C15 . . . . -171.5(2) ?
    C14 C13 C12 C11 . . . . 178.31(19) ?
    C6 N7 C8 O19 . . . . 179.1(2) ?
    C10 N7 C8 O19 . . . . -0.8(3) ?
    C6 N7 C8 C9 . . . . -1.5(3) ?
    C10 N7 C8 C9 . . . . 178.54(19) ?
    C4 C9 C8 O19 . . . . 179.7(2) ?
    N1 C9 C8 O19 . . . . 1.8(4) ?
    C4 C9 C8 N7 . . . . 0.4(3) ?
    N1 C9 C8 N7 . . . . -177.5(2) ?
    N7 C10 C11 C12 . . . . -175.8(2) ?
    C13 C12 C11 C10 . . . . 71.4(3) ?
    C4 N3 C2 N1 . . . . -0.3(3) ?
    C9 N1 C2 N3 . . . . 0.3(3) ?
    C16 N1 C2 N3 . . . . -179.8(2) ?
loop_
    _geom_hbond_atom_site_label_D
    _geom_hbond_atom_site_label_H
    _geom_hbond_atom_site_label_A
    _geom_hbond_site_symmetry_A
    _geom_hbond_distance_DH
    _geom_hbond_distance_HA
    _geom_hbond_distance_DA
    _geom_hbond_angle_DHA
    C2 H2 O18 2_454 0.93 2.39 3.206(4) 147
    C15 H15B O19 2_344 0.96 2.60 3.439(4) 147
    C16 H16A O18 2_454 0.96 2.55 3.395(4) 148
data_global
_journal_date_recd_electronic     2011-09-21
_journal_date_accepted     2011-09-29
_journal_name_full     'Acta Crystallographica, Section E'
_journal_year     2011
_journal_volume     67
_journal_issue     11
_journal_page_first     o2851
_journal_page_last     o2851
_journal_paper_category     QO
_journal_coeditor_code     TK2793
_publ_contact_author_name     'Anatoly Mishnev'
_publ_contact_author_address
;
Latvian Institute of Organic Synthesis
21 Aizkraukles street
Riga
LV-1006
Latvia
;
_publ_contact_author_email     mishnevs@osi.lv
_publ_contact_author_fax     '+37167550338'
_publ_contact_author_phone     '+37129524934'
_publ_section_title
;
A second polymorph of
3,7-dimethyl-1-(5-oxohexyl)-3,7-dihydro-1<i>H</i>-purine-2,6-dione
;
loop_
    _publ_author_name
    _publ_author_footnote
    _publ_author_address
    'Stepanovs, Dmitrijs' .
;
Latvian Institute of Organic Synthesis
21 Aizkraukles Street
Riga
LV-1006
Latvia
;
    'Mishnev, Anatoly' .
;
Latvian Institute of Organic Synthesis
21 Aizkraukles Street
Riga
LV-1006
Latvia
;
