# Supplementary material for: Monoclinic polymorph of 3,7-dimethyl-1-(5-oxohex­yl)-3,7-dihydro-1H-purine-2,6-dione
Source: Acta Crystallogr Sect E Struct Rep Online. 2011 Oct 5;67(Pt 11):o2851. doi: 10.1107/S1600536811040232 (PMC3247589; doi:10.1107/S1600536811040232)
Supplement: Supplementary file 2 [file e-67-o2851-Isup2.hkl]

# 
# h,k,l, Fc-squared, Fo-squared, sigma(Fo-squared) and status flag 
# 
data_I
_shelx_title ' test structure: PENTPOX7' 
_shelx_refln_list_code          4 
_shelx_F_calc_maximum      107.98 
_exptl_crystal_F_000       592.00 
_reflns_d_resolution_high  0.7692 
 
loop_ 
 _symmetry_equiv_pos_as_xyz 
 'x, y, z' 
 '-x, y+1/2, -z+1/2' 
 '-x, -y, -z' 
 'x, -y-1/2, z-1/2' 
 
_cell_length_a     9.7430 
_cell_length_b    17.4100 
_cell_length_c     7.9560 
_cell_angle_alpha  90.000 
_cell_angle_beta   90.890 
_cell_angle_gamma  90.000 
 
_shelx_F_squared_multiplier     1.000 
 
loop_ 
 _refln_index_h 
 _refln_index_k 
 _refln_index_l 
 _refln_F_squared_calc 
 _refln_F_squared_meas 
 _refln_F_squared_sigma 
 _refln_observed_status 
   4   0   0       11.61       12.27      7.57 o 
   5   0   0      546.09      569.23     25.33 o 
   6   0   0      193.55      175.73     11.23 o 
   7   0   0      335.16      364.25     19.06 o 
   8   0   0      352.75      378.61     19.58 o 
   9   0   0     1273.93     1293.56     88.26 o 
  10   0   0      120.76      163.72     23.50 o 
  11   0   0        1.08       18.28     21.15 o 
  12   0   0       14.74       29.24     15.41 o 
   1   1   0        2.52       -0.78      2.09 o 
   4   1   0      119.24      111.75      6.09 o 
   5   1   0     1269.35     1307.70     53.14 o 
   6   1   0       67.01       58.70      8.23 o 
   7   1   0       11.48        9.23      4.31 o 
   8   1   0      123.07      109.12      7.09 o 
   9   1   0        2.34       27.04     22.19 o 
  10   1   0       29.50       27.16     12.40 o 
  11   1   0       27.89       60.14     11.26 o 
  12   1   0        2.39       24.00     13.32 o 
   3   2   0        0.07       -3.85      5.48 o 
   4   2   0      524.34      502.01     10.85 o 
   5   2   0        0.05        5.22      5.09 o 
   6   2   0       95.71       96.46      6.79 o 
   7   2   0       76.88       77.85     10.71 o 
   8   2   0      127.82      122.89      9.27 o 
   9   2   0       98.14      107.40     12.85 o 
  10   2   0      102.95      113.60     16.51 o 
  11   2   0       18.72       43.79     12.64 o 
  12   2   0        5.76       -5.93     13.41 o 
   1   3   0      609.27      636.86     36.29 o 
   2   3   0      133.66      138.13     10.44 o 
   3   3   0      125.02      106.06      5.90 o 
   4   3   0       15.95       19.73      4.60 o 
   5   3   0      324.04      339.14      8.96 o 
   6   3   0       10.88       16.25      2.92 o 
   7   3   0       17.15       19.23      2.73 o 
   8   3   0        8.59        6.55      5.77 o 
   9   3   0      258.29      244.98     20.50 o 
  10   3   0        0.12       19.11      9.07 o 
  11   3   0       22.95       50.02     33.94 o 
  12   3   0        0.22        9.79     13.73 o 
   1   4   0      320.41      324.30     17.76 o 
   2   4   0     1799.07     1624.53     47.43 o 
   3   4   0      268.38      241.70      7.88 o 
   4   4   0       40.34       31.04     11.23 o 
   5   4   0      816.64      861.74     29.77 o 
   6   4   0      304.53      299.57      9.13 o 
   7   4   0      511.96      522.83     15.28 o 
   8   4   0       67.67       57.79      4.27 o 
   9   4   0      125.52      110.14     12.33 o 
  10   4   0       31.57       41.98     19.19 o 
  11   4   0        2.90       -4.92     18.15 o 
  12   4   0        4.65       23.98     13.58 o 
   1   5   0     1346.92     1264.69     38.46 o 
   2   5   0      686.67      667.13     18.10 o 
   3   5   0      293.15      279.84      8.12 o 
   4   5   0     1823.96     1937.78     40.73 o 
   5   5   0      206.85      215.33     14.88 o 
   6   5   0       70.09       86.55     17.89 o 
   7   5   0        0.18        0.12      2.92 o 
   8   5   0      145.39      153.68      9.81 o 
   9   5   0       26.66       27.61     12.66 o 
  10   5   0       17.16       45.60     21.54 o 
  11   5   0       19.65        0.39     10.99 o 
  12   5   0        3.97       -0.82     13.97 o 
   0   6   0      127.59      115.67      6.79 o 
   1   6   0        0.67       -3.89      3.89 o 
   2   6   0      312.89      311.89     26.11 o 
   3   6   0     1354.52     1410.72     31.86 o 
   4   6   0      600.66      698.29     18.79 o 
   5   6   0      139.24      140.22      7.02 o 
   6   6   0      102.92       92.13      6.54 o 
   7   6   0      401.10      407.36     13.56 o 
   8   6   0       33.20       31.45      8.23 o 
   9   6   0       30.97       34.61      8.62 o 
  10   6   0       60.12       68.27     32.64 o 
  11   6   0        4.75       -0.80     10.93 o 
  12   6   0       64.05       85.98     17.86 o 
   1   7   0     6378.68     6446.74    182.99 o 
   2   7   0      962.79     1051.78     26.04 o 
   3   7   0      183.11      226.03      8.49 o 
   4   7   0       42.00       55.18      4.50 o 
   5   7   0       13.29        1.60      4.87 o 
   6   7   0      217.34      238.90     11.88 o 
   7   7   0        6.01        9.41      4.34 o 
   8   7   0        2.80        5.36      7.83 o 
   9   7   0        7.66        9.62      4.57 o 
  10   7   0       62.90       63.94     17.89 o 
  11   7   0        3.79       -7.81     11.77 o 
  12   7   0        9.43       29.73     21.02 o 
   0   8   0     4403.48     4673.67    173.12 o 
   1   8   0       30.76       23.23      5.20 o 
   2   8   0      379.56      410.53     21.93 o 
   3   8   0      757.97      796.98     20.47 o 
   4   8   0        0.05       -2.08      3.75 o 
   5   8   0      102.17      108.82      6.13 o 
   6   8   0      944.32      920.06     28.22 o 
   7   8   0       38.05       25.23      4.99 o 
   8   8   0        0.02        1.00     10.84 o 
   9   8   0       50.16       29.67     17.23 o 
  10   8   0       39.16       19.70      9.78 o 
  11   8   0        0.03       10.33      9.76 o 
   1   9   0        3.02        9.40      5.22 o 
   2   9   0      506.18      537.16     18.67 o 
   3   9   0       17.81       16.69      4.15 o 
   4   9   0      154.63      142.92     18.28 o 
   5   9   0      439.34      421.03     14.23 o 
   6   9   0       93.84       71.48      6.08 o 
   7   9   0       63.92       58.57     12.66 o 
   8   9   0       16.28       15.20      5.74 o 
   9   9   0       68.60       59.73      6.96 o 
  10   9   0       23.48       14.01     11.92 o 
  11   9   0       55.97       66.10     24.81 o 
   0  10   0      637.36      709.97     23.76 o 
   1  10   0     1716.57     1843.72     39.43 o 
   2  10   0      466.84      469.41     13.81 o 
   3  10   0      783.92      841.97     22.44 o 
   4  10   0      196.39      189.24     10.97 o 
   5  10   0      147.97      155.50      7.77 o 
   6  10   0       50.86       60.19      6.43 o 
   7  10   0        0.12       -5.40      6.64 o 
   8  10   0      457.51      475.55     29.07 o 
   9  10   0       90.62      108.73     12.25 o 
  10  10   0       58.62       82.48     13.07 o 
  11  10   0        0.88      -18.21     24.02 o 
   1  11   0      106.44      111.23      6.79 o 
   2  11   0      219.28      229.42      9.10 o 
   3  11   0       11.44       12.84      4.15 o 
   4  11   0        1.11        0.99      5.48 o 
   5  11   0        2.05        4.54      6.66 o 
   6  11   0      213.85      212.94     16.19 o 
   7  11   0      358.14      326.58     20.72 o 
   8  11   0      154.37      170.20     18.02 o 
   9  11   0        0.03       -1.27      8.65 o 
  10  11   0       34.25       16.27     13.92 o 
  11  11   0       10.41       12.66     18.02 o 
   0  12   0        1.57       -3.39      7.31 o 
   1  12   0        1.73       -4.70      4.70 o 
   2  12   0      821.82      848.09     23.57 o 
   3  12   0      306.09      341.67     11.22 o 
   4  12   0        1.51        1.32      4.97 o 
   5  12   0      114.21       90.25      6.45 o 
   6  12   0       14.70       24.77     12.53 o 
   7  12   0      327.67      345.36     20.72 o 
   8  12   0       18.26       29.15     19.71 o 
   9  12   0       14.03       53.14     35.12 o 
  10  12   0       10.37       20.79     12.67 o 
   1  13   0       10.67       16.97      4.18 o 
   2  13   0      702.49      720.15     30.29 o 
   3  13   0      252.73      229.45     10.15 o 
   4  13   0      471.73      469.11     16.91 o 
   5  13   0      152.99      127.85      8.94 o 
   6  13   0       42.10       42.30     10.97 o 
   7  13   0       14.26       11.31     16.06 o 
   8  13   0        0.03        3.44     19.32 o 
   9  13   0        3.74        2.82     22.46 o 
  10  13   0        6.27       25.99     12.92 o 
   0  14   0      140.77      135.00     10.44 o 
   1  14   0      236.83      236.83     10.18 o 
   2  14   0        8.35        8.62      4.18 o 
   3  14   0      262.72      224.14     24.54 o 
   4  14   0      248.68      237.97     25.07 o 
   5  14   0       25.95       30.15     11.62 o 
   6  14   0       46.79       25.87      9.14 o 
   7  14   0       33.52       34.68     10.70 o 
   8  14   0       61.31       55.11      9.63 o 
   9  14   0       12.01       10.13     17.63 o 
   1  15   0        5.57        6.01      5.22 o 
   2  15   0       36.58       33.16      5.22 o 
   3  15   0      193.63      205.76     14.10 o 
   4  15   0      160.23      124.80     16.58 o 
   5  15   0       13.87       13.49     10.58 o 
   6  15   0        7.65        1.76     16.06 o 
   7  15   0        7.13       21.52      8.86 o 
   8  15   0       10.40       30.96     25.20 o 
   9  15   0        8.30       17.17     11.66 o 
   0  16   0      129.14       95.05     10.71 o 
   1  16   0      485.72      473.92     19.32 o 
   2  16   0      459.09      407.86     16.19 o 
   3  16   0      229.61      236.57     14.10 o 
   4  16   0      245.52      241.04     15.50 o 
   5  16   0       40.01       17.08     10.05 o 
   6  16   0       82.55       97.51     13.11 o 
   7  16   0        0.10       -0.94     13.71 o 
   8  16   0       70.32       71.30     14.55 o 
   1  17   0      143.37      146.48     13.84 o 
   2  17   0      349.54      315.95     24.28 o 
   3  17   0      114.12      105.75     12.53 o 
   4  17   0       43.88       42.56     16.97 o 
   5  17   0        0.14        3.19     17.23 o 
   6  17   0       86.86      115.04     22.98 o 
   7  17   0        6.00        2.99      9.35 o 
   8  17   0       11.10       13.35     11.16 o 
   0  18   0       13.22       14.88     10.44 o 
   1  18   0        0.30        5.48      8.36 o 
   2  18   0       36.32       45.69     10.97 o 
   3  18   0        3.55       -1.57      8.62 o 
   4  18   0        3.66       13.06      9.40 o 
   5  18   0       23.01       47.00     28.59 o 
   6  18   0       17.58       42.70     10.42 o 
   7  18   0       63.41       51.56     15.09 o 
   1  19   0       30.61       36.03     10.97 o 
   2  19   0       65.45       44.91     10.71 o 
   3  19   0       41.66       27.42      9.92 o 
   4  19   0        7.86       24.28     13.32 o 
   5  19   0        0.80        4.44     12.01 o 
   6  19   0        0.02        1.84      9.37 o 
   0  20   0        1.69       -9.66      9.66 o 
   1  20   0      285.75      324.56     26.11 o 
   2  20   0       12.89       19.84     12.79 o 
   3  20   0        0.24        7.83     10.71 o 
   4  20   0        0.32       -6.79     11.23 o 
   5  20   0       25.01       31.86     12.01 o 
   1  21   0        0.98        0.26      9.40 o 
   2  21   0        0.18       -4.44      9.66 o 
   3  21   0       29.99       20.89      9.66 o 
   4  21   0       88.64       99.48     14.36 o 
   0  22   0        1.10       16.97     13.58 o 
   1  22   0      112.82       93.22     16.97 o 
   2  22   0       60.43       67.89     16.45 o 
 -12   1   1       16.02       15.91     13.06 o 
 -11   1   1      130.41      150.37     19.11 o 
 -10   1   1      572.46      624.55     35.17 o 
  -9   1   1        1.68       13.02      9.21 o 
  -8   1   1       35.42       38.09      6.40 o 
  -7   1   1       54.86       46.35      3.99 o 
  -6   1   1      145.27      147.21      9.14 o 
  -5   1   1       99.65       89.23     11.75 o 
  -4   1   1      234.71      252.22      7.09 o 
  -3   1   1       60.12       60.67     11.10 o 
  -2   1   1     1586.61     1566.42     73.90 o 
   3   1   1      143.73      170.34      6.65 o 
   4   1   1      121.47      126.11      6.02 o 
   5   1   1      173.26      192.65      6.72 o 
   6   1   1        0.44        6.21      4.13 o 
   7   1   1       81.17       87.09      7.28 o 
   8   1   1      377.34      357.96     15.13 o 
   9   1   1      413.85      434.02     22.25 o 
  10   1   1      108.77      118.61     17.36 o 
  11   1   1        6.03       12.83     10.94 o 
  12   1   1       18.53       25.77     13.19 o 
 -12   2   1        2.10       -1.61     10.85 o 
 -11   2   1        4.90       12.79     16.19 o 
 -10   2   1       58.35       57.12     11.48 o 
  -9   2   1       15.86       21.74      9.40 o 
  -8   2   1        1.39        2.12      2.63 o 
  -7   2   1      141.22      157.36      7.54 o 
  -6   2   1      111.11      107.12      8.75 o 
  -5   2   1      358.01      400.13     10.85 o 
  -4   2   1       55.65       57.71      3.92 o 
  -3   2   1        0.03       -2.31      7.31 o 
  -2   2   1     3922.61     3616.94    119.07 o 
   2   2   1        2.88        8.36      7.31 o 
   3   2   1      875.37      871.93     22.60 o 
   4   2   1      679.56      714.82     40.99 o 
   5   2   1     1527.54     1566.83     35.17 o 
   6   2   1        9.64        7.79      5.39 o 
   7   2   1       15.65       15.92      9.27 o 
   8   2   1        6.17        9.77      6.79 o 
   9   2   1      544.59      558.17     28.29 o 
  10   2   1        0.09       -2.82      8.88 o 
  11   2   1        2.02       15.32     11.35 o 
  12   2   1        9.68       21.45     15.41 o 
 -12   3   1       49.86       52.96     12.27 o 
 -11   3   1      118.07      138.33     43.08 o 
 -10   3   1        2.17        2.33      7.70 o 
  -9   3   1      600.80      581.63     39.30 o 
  -8   3   1        0.26        1.09      2.92 o 
  -7   3   1      176.71      148.38      8.12 o 
  -6   3   1      699.28      762.80     21.44 o 
  -5   3   1      519.91      525.50     26.89 o 
  -4   3   1      567.27      589.48     15.46 o 
  -3   3   1     2915.21     2947.86     63.24 o 
  -2   3   1      970.39      901.62     30.04 o 
  -1   3   1       48.35       79.90      8.36 o 
   2   3   1       84.48      104.46      7.83 o 
   3   3   1      196.39      176.61      7.01 o 
   4   3   1     1790.15     1835.62     42.86 o 
   5   3   1      523.88      509.96     25.59 o 
   6   3   1      101.02       79.81     12.01 o 
   7   3   1      308.39      284.31     35.90 o 
   8   3   1       51.29       54.72      5.91 o 
   9   3   1      160.30      190.76     21.67 o 
  10   3   1       68.09       53.76     41.26 o 
  11   3   1        7.89       -5.53     10.71 o 
  12   3   1        0.24      -11.32     11.32 o 
 -12   4   1       11.80       10.02     13.23 o 
 -11   4   1      118.45      129.50     14.34 o 
 -10   4   1      230.93      244.50     20.47 o 
  -9   4   1       86.00       73.99      8.88 o 
  -8   4   1        1.13       14.02     11.23 o 
  -7   4   1      117.55       98.92     14.36 o 
  -6   4   1       52.72       47.98      4.57 o 
  -5   4   1      202.57      195.98     15.14 o 
  -4   4   1     2366.44     2293.10     47.66 o 
  -3   4   1       71.46       74.17      4.68 o 
  -2   4   1      649.86      570.72     14.27 o 
  -1   4   1      335.68      226.94      9.63 o 
   0   4   1      670.48      483.32     28.72 o 
   1   4   1      462.79      414.13     16.38 o 
   2   4   1     7009.39     6671.78    182.19 o 
   3   4   1       56.85       76.53      4.68 o 
   4   4   1       21.22       31.07      7.83 o 
   5   4   1     1066.96     1064.61     27.42 o 
   6   4   1       14.27       14.70      5.34 o 
   7   4   1        0.64        5.14      4.31 o 
   8   4   1     1231.58     1256.54     37.68 o 
   9   4   1      105.95       88.58     17.10 o 
  10   4   1      443.33      428.36     26.01 o 
  11   4   1       83.01       94.50     15.28 o 
  12   4   1        0.84       19.80     11.67 o 
 -12   5   1        0.29       -7.05     11.06 o 
 -11   5   1      115.52      158.37     57.84 o 
 -10   5   1       41.60       39.78     10.97 o 
  -9   5   1      113.73      102.25      9.01 o 
  -8   5   1      261.90      252.65     17.49 o 
  -7   5   1       18.99       20.60      3.36 o 
  -6   5   1     1053.23     1074.86     25.66 o 
  -5   5   1      436.62      475.10     13.58 o 
  -4   5   1      727.35      778.94     19.61 o 
  -3   5   1      913.93      891.02     21.13 o 
  -2   5   1      241.24      264.01      8.44 o 
  -1   5   1      120.39      123.08      5.61 o 
   0   5   1      157.34      124.81      5.22 o 
   1   5   1      485.00      451.52     19.58 o 
   2   5   1       51.82       62.93      4.15 o 
   3   5   1     3746.19     3795.19     86.96 o 
   4   5   1      311.15      378.53     10.98 o 
   5   5   1      780.43      792.67     30.55 o 
   6   5   1       54.77       46.32      5.76 o 
   7   5   1       76.05       62.86      5.76 o 
   8   5   1      222.11      213.96      6.46 o 
   9   5   1       14.37       10.58     16.58 o 
  10   5   1       16.28       21.25      9.92 o 
  11   5   1        5.77        0.32     14.88 o 
  12   5   1        0.45        6.84     30.55 o 
 -12   6   1        0.03       15.93     16.45 o 
 -11   6   1       63.46       55.62     20.63 o 
 -10   6   1        2.90        7.44      4.21 o 
  -9   6   1        2.77        3.79      8.68 o 
  -8   6   1      201.96      184.27     19.98 o 
  -7   6   1        0.72       -3.16      3.67 o 
  -6   6   1      660.11      673.81     52.22 o 
  -5   6   1      411.20      423.12     13.15 o 
  -4   6   1        5.92        1.14      3.64 o 
  -3   6   1       40.03       53.82      7.05 o 
  -2   6   1      371.49      382.95     16.84 o 
  -1   6   1       19.72       20.29      8.62 o 
   0   6   1      453.19      442.85     12.79 o 
   1   6   1     2498.58     2545.57     72.56 o 
   2   6   1        5.59        0.90      4.97 o 
   3   6   1     3324.65     3389.03     74.97 o 
   4   6   1      180.75      221.33     11.49 o 
   5   6   1       58.07       58.82     11.23 o 
   6   6   1      132.19      133.65     11.75 o 
   7   6   1      125.60      124.49      9.53 o 
   8   6   1       28.72       24.40      9.27 o 
   9   6   1      130.61      113.29     15.69 o 
  10   6   1        8.85       -2.90     12.01 o 
  11   6   1        1.55       -1.06      9.74 o 
  12   6   1        3.79       15.90     12.53 o 
 -11   7   1       15.72        4.47      9.50 o 
 -10   7   1        2.67        1.53      8.25 o 
  -9   7   1        8.57       13.94     10.84 o 
  -8   7   1       19.04       21.87      5.09 o 
  -7   7   1       12.74       11.03      4.03 o 
  -6   7   1       69.09       50.60      4.15 o 
  -5   7   1       13.45        2.74      6.92 o 
  -4   7   1       41.89       45.42      6.79 o 
  -3   7   1      100.25      108.97      6.65 o 
  -2   7   1      212.80      251.31      9.13 o 
  -1   7   1      556.48      600.59     15.91 o 
   0   7   1      121.11      102.88      6.01 o 
   1   7   1      111.39       85.21     13.19 o 
   2   7   1      197.59      263.61     16.84 o 
   3   7   1      519.22      499.90     12.18 o 
   4   7   1        0.63        5.10      5.99 o 
   5   7   1      175.35      202.55      7.93 o 
   6   7   1        0.00        7.56      4.42 o 
   7   7   1       27.27       30.68      6.92 o 
   8   7   1        0.03        2.95      7.44 o 
   9   7   1        3.79        1.42      9.01 o 
  10   7   1        7.27       -4.70     14.36 o 
  11   7   1       24.85       14.45     12.02 o 
 -11   8   1       14.03       -3.59     10.58 o 
 -10   8   1       55.36       52.89     18.80 o 
  -9   8   1      233.64      244.99     13.99 o 
  -8   8   1        2.90       10.73      4.64 o 
  -7   8   1       11.20        9.30      3.81 o 
  -6   8   1        0.45        6.63      7.31 o 
  -5   8   1       71.59       76.24      5.83 o 
  -4   8   1     1040.19     1050.52     25.30 o 
  -3   8   1       97.73      106.41      8.62 o 
  -2   8   1      143.07      147.77      5.98 o 
  -1   8   1      384.35      360.34     13.32 o 
   0   8   1      194.57      264.25      9.66 o 
   1   8   1       47.55       54.47      5.09 o 
   2   8   1       16.85       10.84      4.43 o 
   3   8   1     1044.37     1136.39     29.23 o 
   4   8   1       50.02       59.00      5.48 o 
   5   8   1        1.76       -2.09      4.18 o 
   6   8   1        2.06       -4.79      4.79 o 
   7   8   1       61.76       49.19     12.14 o 
   8   8   1      217.99      225.73     16.52 o 
   9   8   1       10.06       11.23      4.57 o 
  10   8   1        0.05        0.54     12.53 o 
  11   8   1        0.75       13.26     12.53 o 
 -11   9   1        0.17       17.24     10.42 o 
 -10   9   1       36.74       52.99     15.93 o 
  -9   9   1       37.72       14.48     14.88 o 
  -8   9   1       68.59       70.77      7.05 o 
  -7   9   1        2.37        2.62      5.35 o 
  -6   9   1       47.20       36.18      5.07 o 
  -5   9   1       57.24       59.27      5.01 o 
  -4   9   1       16.72       37.46     13.97 o 
  -3   9   1      539.83      600.10     22.72 o 
  -2   9   1        0.08        0.84      4.18 o 
  -1   9   1        1.80        2.87      3.66 o 
   0   9   1       22.61       19.32      4.18 o 
   1   9   1      360.66      422.80     11.16 o 
   2   9   1       87.11      122.79      9.53 o 
   3   9   1      397.80      415.94     11.91 o 
   4   9   1       58.84       59.67     14.75 o 
   5   9   1       24.60       21.39      4.52 o 
   6   9   1      353.18      376.44     15.43 o 
   7   9   1        0.26       -5.26      5.26 o 
   8   9   1      305.98      281.65     22.72 o 
   9   9   1        7.68        3.08     18.54 o 
  10   9   1        5.82       -7.21     10.05 o 
  11   9   1       22.06       24.79     13.97 o 
 -11  10   1        7.06       13.34     10.89 o 
 -10  10   1        9.03       20.62     11.83 o 
  -9  10   1        0.10       -9.10     15.67 o 
  -8  10   1       99.54       87.59      7.46 o 
  -7  10   1      433.53      416.09     23.46 o 
  -6  10   1       14.01       16.49      5.35 o 
  -5  10   1        6.31        7.71      6.08 o 
  -4  10   1       24.99       17.36      4.99 o 
  -3  10   1      171.57      160.99      7.57 o 
  -2  10   1       99.94       93.55      6.27 o 
  -1  10   1     1375.46     1349.96     36.56 o 
   0  10   1        0.04       -3.39      3.39 o 
   1  10   1       65.93       56.92      7.31 o 
   2  10   1       16.89       19.21      4.71 o 
   3  10   1      190.52      210.61      8.65 o 
   4  10   1      141.83      141.34      7.19 o 
   5  10   1      453.82      484.66     40.86 o 
   6  10   1       20.06       25.74      5.83 o 
   7  10   1        1.04       -3.39     12.01 o 
   8  10   1      113.61      109.14     13.31 o 
   9  10   1        0.07       -7.57      9.99 o 
  10  10   1        3.33        0.07     18.02 o 
  11  10   1        4.51       -6.63     11.10 o 
 -11  11   1        3.19       -1.31     22.19 o 
 -10  11   1       25.01       42.90     11.73 o 
  -9  11   1        8.67       15.57     17.63 o 
  -8  11   1       46.33       48.26      7.33 o 
  -7  11   1      151.46      153.32     14.49 o 
  -6  11   1       79.34       95.22      7.31 o 
  -5  11   1       20.63       25.81     12.53 o 
  -4  11   1        7.24        7.04      4.01 o 
  -3  11   1      285.76      277.79      9.95 o 
  -2  11   1      285.36      267.73     21.28 o 
  -1  11   1       43.36       32.38      3.92 o 
   0  11   1      463.10      451.46     13.06 o 
   1  11   1        2.55        4.18      4.18 o 
   2  11   1       11.21       13.80      6.53 o 
   3  11   1       17.56       11.45      4.52 o 
   4  11   1       37.65       44.93      5.74 o 
   5  11   1      629.45      641.55     20.43 o 
   6  11   1       58.31       69.62      7.28 o 
   7  11   1      304.20      267.08     18.99 o 
   8  11   1        4.63        3.05      8.38 o 
   9  11   1       42.70       39.07     20.63 o 
  10  11   1       23.05       35.85     13.84 o 
 -10  12   1        0.07        8.55     14.88 o 
  -9  12   1        1.10        3.29      7.75 o 
  -8  12   1      177.87      185.74     12.22 o 
  -7  12   1      134.40      172.01     15.40 o 
  -6  12   1      247.03      237.53     12.04 o 
  -5  12   1        4.12       -2.09      6.53 o 
  -4  12   1     1041.29     1037.26     33.00 o 
  -3  12   1      492.98      470.45     17.41 o 
  -2  12   1       12.78       15.67      5.48 o 
  -1  12   1      134.55      136.82      6.01 o 
   0  12   1        0.02       -1.04      3.66 o 
   1  12   1       19.09       24.02      4.70 o 
   2  12   1     1674.56     1714.63     41.19 o 
   3  12   1       11.73       14.83      4.20 o 
   4  12   1       42.89       39.99      6.01 o 
   5  12   1      534.83      473.35     18.18 o 
   6  12   1      488.66      501.19     22.16 o 
   7  12   1        0.00        1.18      8.62 o 
   8  12   1        2.00        3.94      8.34 o 
   9  12   1       26.07       25.97     11.88 o 
  10  12   1        0.68       -2.08     12.21 o 
 -10  13   1       43.20       54.60     14.49 o 
  -9  13   1       20.89       23.34     13.45 o 
  -8  13   1       23.95       21.37      9.66 o 
  -7  13   1      467.86      547.95     31.73 o 
  -6  13   1      373.05      347.11     17.35 o 
  -5  13   1       67.54       57.30      7.28 o 
  -4  13   1     1159.18     1151.34     37.18 o 
  -3  13   1       22.01       20.50      4.88 o 
  -2  13   1      265.86      251.45     10.18 o 
  -1  13   1      322.78      284.87     10.97 o 
   0  13   1      252.98      231.61      9.92 o 
   1  13   1       44.42       47.78      5.48 o 
   2  13   1     1281.31     1364.84     43.34 o 
   3  13   1      447.82      406.76     18.41 o 
   4  13   1      179.75      181.87     12.27 o 
   5  13   1      558.64      567.16     22.71 o 
   6  13   1      130.68      141.64     17.49 o 
   7  13   1       26.07        5.78     24.02 o 
   8  13   1        2.75      -10.29     10.43 o 
   9  13   1       39.19       50.15     12.93 o 
  10  13   1        0.51       11.38     22.85 o 
  -9  14   1       22.66       53.03     20.76 o 
  -8  14   1       19.25       26.75     30.94 o 
  -7  14   1       10.35       15.47     13.97 o 
  -6  14   1       73.53       90.87     11.08 o 
  -5  14   1        0.57       10.69      6.14 o 
  -4  14   1       51.79       65.23      8.74 o 
  -3  14   1      481.94      489.62     15.88 o 
  -2  14   1        0.01        9.92      4.96 o 
  -1  14   1      140.93      121.42      7.83 o 
   0  14   1      529.75      550.69     17.49 o 
   1  14   1     1106.26     1046.80     30.29 o 
   2  14   1        3.35        3.39      5.48 o 
   3  14   1      450.06      437.01     19.71 o 
   4  14   1       11.91        9.92      9.14 o 
   5  14   1        1.77       -8.83     10.44 o 
   6  14   1        1.82        3.60     13.32 o 
   7  14   1        1.08       -7.06     19.19 o 
   8  14   1       10.57       21.27     21.02 o 
   9  14   1        2.30       13.06     14.27 o 
  -9  15   1        0.19       -1.12     10.95 o 
  -8  15   1        2.80       15.05     11.24 o 
  -7  15   1        5.34       13.25     10.59 o 
  -6  15   1       32.71       31.83     12.52 o 
  -5  15   1        7.37       14.83     12.53 o 
  -4  15   1       98.88      106.64      8.69 o 
  -3  15   1      892.94      924.86     44.65 o 
  -2  15   1       40.79       44.91      6.01 o 
  -1  15   1       75.06       62.41      6.01 o 
   0  15   1      121.34       94.78      7.57 o 
   1  15   1      291.34      267.12     12.27 o 
   2  15   1      462.44      433.71     16.71 o 
   3  15   1       59.24       47.92      5.63 o 
   4  15   1        0.07       -2.67      6.27 o 
   5  15   1       16.34       29.26      8.89 o 
   6  15   1       13.17       15.52     11.54 o 
   7  15   1       27.39       17.39     32.51 o 
   8  15   1       20.55       52.07     11.64 o 
   9  15   1        0.45        8.34     11.92 o 
  -8  16   1        8.17        6.52     12.93 o 
  -7  16   1        0.08       17.75     25.33 o 
  -6  16   1        8.84       14.97     11.10 o 
  -5  16   1        9.65       18.61     26.50 o 
  -4  16   1        6.28       14.43      5.87 o 
  -3  16   1        4.68        3.66      5.22 o 
  -2  16   1        0.31       12.53      5.74 o 
  -1  16   1      320.88      307.33     15.93 o 
   0  16   1        0.52        0.52      5.74 o 
   1  16   1        3.47       12.27      5.74 o 
   2  16   1      222.70      231.35     12.53 o 
   3  16   1       53.42       63.45      7.05 o 
   4  16   1       10.52       19.56      8.54 o 
   5  16   1       10.83       15.74      8.53 o 
   6  16   1        2.87        5.06      9.84 o 
   7  16   1       71.84       83.74     17.63 o 
   8  16   1        3.69      -10.08     10.08 o 
  -8  17   1       35.96       64.90     15.35 o 
  -7  17   1        0.93       16.50     12.66 o 
  -6  17   1        2.03        8.74     14.10 o 
  -5  17   1        2.62       17.22     10.05 o 
  -4  17   1       34.24       25.59     11.23 o 
  -3  17   1        0.15       -2.87      6.27 o 
  -2  17   1       14.38       16.19      6.27 o 
  -1  17   1       15.87       18.54      5.48 o 
   0  17   1       26.01       24.81      7.05 o 
   1  17   1       29.33       22.98      6.53 o 
   2  17   1        1.53        0.78      7.31 o 
   3  17   1        6.75        9.66      8.36 o 
   4  17   1       16.28        9.22     19.32 o 
   5  17   1       34.71       49.75      9.40 o 
   6  17   1       27.59       18.60     13.32 o 
   7  17   1       10.71        3.57     11.58 o 
   8  17   1        1.59      -10.58     10.58 o 
  -7  18   1       10.84        4.92     10.77 o 
  -6  18   1        0.92      -10.43     13.19 o 
  -5  18   1       46.43       71.28     16.19 o 
  -4  18   1        1.19       -8.09      9.92 o 
  -3  18   1       33.72       62.93      9.14 o 
  -2  18   1       11.11       -6.79      8.09 o 
  -1  18   1       59.00       76.25     10.18 o 
   0  18   1       23.85       28.20      7.31 o 
   1  18   1      123.95      130.30     13.06 o 
   2  18   1        0.32       13.06      8.09 o 
   3  18   1       29.23       32.90     12.27 o 
   4  18   1       31.18       30.29      8.88 o 
   5  18   1        5.36       21.60     18.67 o 
   6  18   1       95.19      113.06     15.58 o 
   7  18   1        8.89       24.44     11.26 o 
  -6  19   1       22.17        9.10     12.79 o 
  -5  19   1        9.48       12.53      9.14 o 
  -4  19   1        0.14       -0.52      8.62 o 
  -3  19   1       12.00       16.71     10.18 o 
  -2  19   1       15.89       23.24      8.62 o 
  -1  19   1        0.00        8.88     11.49 o 
   0  19   1       13.02        7.05      8.09 o 
   1  19   1        3.45       11.49     11.49 o 
   2  19   1        1.24      -18.02     18.02 o 
   3  19   1        0.51       -7.57      7.57 o 
   4  19   1       48.87       57.44     10.97 o 
   5  19   1       24.56       27.94     15.67 o 
   6  19   1        4.07        8.14      9.47 o 
  -5  20   1       30.05       22.72      8.88 o 
  -4  20   1        4.62        7.83      9.92 o 
  -3  20   1       21.82       27.42      9.40 o 
  -2  20   1       28.84       33.42     10.97 o 
  -1  20   1       21.45       15.14     11.23 o 
   0  20   1       11.44       11.49      8.88 o 
   1  20   1       44.98       69.46     10.97 o 
   2  20   1       21.92       35.25     11.75 o 
   3  20   1       10.95       16.45      8.88 o 
   4  20   1        0.02        1.83      9.66 o 
   5  20   1        0.76        2.09     12.27 o 
  -4  21   1        0.97        4.70      8.62 o 
  -3  21   1        0.02        9.92      9.92 o 
  -2  21   1       13.06       41.26     11.23 o 
  -1  21   1       11.94       31.33     11.49 o 
   0  21   1        5.96       -4.18     10.71 o 
   1  21   1       16.46       17.23     10.97 o 
   2  21   1       21.81       29.24     10.97 o 
   3  21   1       20.76        7.05     10.44 o 
   4  21   1       19.19       29.51     11.49 o 
  -2  22   1        4.99       24.81     15.14 o 
  -1  22   1       19.93       25.07     11.23 o 
   0  22   1        7.37       12.53     14.36 o 
   1  22   1       30.70       38.91     14.88 o 
   2  22   1        9.29       13.84      9.92 o 
 -12   0   2       12.95       -6.79     17.76 o 
 -10   0   2      364.12      341.01     35.77 o 
  -9   0   2      414.04      448.33     43.87 o 
  -8   0   2       80.93       76.51      8.36 o 
  -7   0   2      310.00      315.69     11.75 o 
  -6   0   2      506.05      518.57     18.54 o 
  -5   0   2      291.16      278.35      9.92 o 
  -4   0   2        2.71       16.97      4.44 o 
  -3   0   2     1963.32     1838.50     53.53 o 
   1   0   2     1122.57     1000.32     48.57 o 
   2   0   2     2995.55     2722.63     83.82 o 
   3   0   2       12.77       27.16      3.92 o 
   4   0   2      656.02      694.04     17.76 o 
   5   0   2        1.46       -6.79      6.79 o 
   6   0   2      209.67      198.71     12.53 o 
   7   0   2     1010.07     1050.72     45.96 o 
   8   0   2      599.83      655.13     32.38 o 
   9   0   2        3.16       20.11     13.06 o 
  10   0   2        4.15       20.37     18.02 o 
  11   0   2       48.89       69.20     18.02 o 
  12   0   2        3.93       23.50     22.98 o 
 -12   1   2        1.70       -1.98     14.62 o 
 -11   1   2        6.25       24.94     10.34 o 
 -10   1   2       10.58       -0.13     12.53 o 
  -9   1   2        2.40       -1.82      8.06 o 
  -8   1   2       19.46       15.65      3.63 o 
  -7   1   2       93.50       96.73      5.21 o 
  -6   1   2        0.15        3.46      2.63 o 
  -5   1   2      122.95      148.81      4.89 o 
  -4   1   2        0.05        3.59      2.89 o 
  -3   1   2     4134.26     3957.21     83.94 o 
  -2   1   2       18.22       40.57      3.00 o 
   0   1   2     2158.08     1943.47    110.45 o 
   1   1   2     1666.71     1463.02     46.48 o 
   2   1   2      643.74      565.34     12.27 o 
   3   1   2     1966.21     1911.85     42.08 o 
   4   1   2      380.74      375.81     10.62 o 
   5   1   2        5.14        5.18      8.36 o 
   6   1   2      460.34      456.08     13.55 o 
   7   1   2       29.84       20.97      4.52 o 
   8   1   2      366.18      372.24     14.68 o 
   9   1   2      127.55      121.90     13.34 o 
  10   1   2        5.98        0.69      9.04 o 
  11   1   2       17.01       52.55     16.09 o 
  12   1   2        6.33       -0.59     11.24 o 
 -12   2   2       14.77       37.44     11.90 o 
 -11   2   2        0.93        1.95     16.45 o 
 -10   2   2      219.63      191.24     16.75 o 
  -9   2   2        0.02       -0.46      6.66 o 
  -8   2   2       55.65       56.50      6.40 o 
  -7   2   2       50.60       46.43      4.15 o 
  -6   2   2      381.08      365.47     12.83 o 
  -5   2   2        0.08       -0.74      4.52 o 
  -4   2   2       96.73       85.80      4.96 o 
  -3   2   2       21.12       27.04      3.14 o 
  -2   2   2     2707.64     2766.21     57.95 o 
  -1   2   2     9391.29     8918.96    248.96 o 
   0   2   2       24.54       24.15      1.49 o 
   1   2   2        6.36       14.18      3.39 o 
   2   2   2        0.19       -1.60      2.49 o 
   3   2   2        2.85        3.49      3.92 o 
   4   2   2      153.52      151.88      6.64 o 
   5   2   2      478.86      534.89     17.89 o 
   6   2   2        8.20        8.30      4.13 o 
   7   2   2      444.46      403.26     20.37 o 
   8   2   2      114.30      133.57      8.39 o 
   9   2   2        2.77       21.54      8.73 o 
  10   2   2        6.15        7.20      9.40 o 
  11   2   2       12.43       10.91     16.58 o 
  12   2   2        8.47        0.93     15.28 o 
 -12   3   2        2.51       20.09     16.45 o 
 -11   3   2       57.16       77.25     24.15 o 
 -10   3   2        8.27        9.30     16.32 o 
  -9   3   2       24.22       20.72      5.09 o 
  -8   3   2       85.70       75.89      5.58 o 
  -7   3   2       37.34       38.68      6.01 o 
  -6   3   2       26.35       29.16      4.52 o 
  -5   3   2       34.18       26.41      3.60 o 
  -4   3   2       97.12       94.35      4.43 o 
  -3   3   2      737.49      736.46     16.65 o 
  -2   3   2      610.92      629.89     15.58 o 
  -1   3   2      812.81      822.45     20.04 o 
   0   3   2       27.33        8.49     11.23 o 
   1   3   2      118.69      139.32      6.53 o 
   2   3   2       21.78       36.18      3.38 o 
   3   3   2      130.40      154.49      5.39 o 
   4   3   2      284.23      257.58      7.77 o 
   5   3   2       53.95       63.22      5.22 o 
   6   3   2       62.06       80.98      5.96 o 
   7   3   2      119.68      111.24     10.84 o 
   8   3   2      295.19      286.45     28.20 o 
   9   3   2        2.90        8.11     11.88 o 
  10   3   2        2.21        0.04     13.31 o 
  11   3   2       42.30       65.85     13.68 o 
  12   3   2        6.09       -4.08     13.84 o 
 -12   4   2       45.69       43.20     12.19 o 
 -11   4   2        4.68        6.45     12.86 o 
 -10   4   2       10.74       25.27      5.04 o 
  -9   4   2       63.17       69.77      6.84 o 
  -8   4   2       10.51       14.02      6.79 o 
  -7   4   2      718.68      713.44     24.55 o 
  -6   4   2       81.38       71.42     13.45 o 
  -5   4   2       53.23       41.83      4.01 o 
  -4   4   2      189.01      162.25     11.36 o 
  -3   4   2       44.73       52.05      6.01 o 
  -2   4   2      208.31      235.24      7.96 o 
  -1   4   2      399.49      368.71      8.78 o 
   0   4   2     3278.94     3143.02     88.00 o 
   1   4   2      453.26      419.78     13.66 o 
   2   4   2        0.03        1.15      6.66 o 
   3   4   2        4.58        4.60      9.27 o 
   4   4   2     1213.44     1291.90     27.46 o 
   5   4   2      352.62      332.22     12.14 o 
   6   4   2        1.22       -0.08      2.52 o 
   7   4   2        7.39       11.73      7.70 o 
   8   4   2        5.67        9.75      7.34 o 
   9   4   2      108.56      121.12     14.10 o 
  10   4   2       28.07       39.72     10.22 o 
  11   4   2        1.46        6.10      9.78 o 
  12   4   2        2.02        3.44     10.29 o 
 -12   5   2        3.64        9.40     12.99 o 
 -11   5   2       49.41       46.16     10.48 o 
 -10   5   2       30.18       25.75      5.61 o 
  -9   5   2       28.84       27.93      6.01 o 
  -8   5   2      110.51      103.62      7.75 o 
  -7   5   2        7.69       14.96     11.10 o 
  -6   5   2      439.16      433.34     12.40 o 
  -5   5   2      105.35      104.53      5.88 o 
  -4   5   2      197.04      186.31     11.75 o 
  -3   5   2     1008.03      954.32     20.07 o 
  -2   5   2      663.38      593.15     15.43 o 
  -1   5   2        2.44        2.87      3.04 o 
   0   5   2      440.10      407.60     10.44 o 
   1   5   2      681.18      672.80     17.79 o 
   2   5   2        0.57        5.26      3.89 o 
   3   5   2      779.33      798.43     19.20 o 
   4   5   2      533.53      612.40     15.77 o 
   5   5   2        1.00        2.93      9.92 o 
   6   5   2     1094.19     1177.43     27.59 o 
   7   5   2        7.16        7.65      6.14 o 
   8   5   2       12.78       14.01      3.39 o 
   9   5   2       53.15       49.05     10.43 o 
  10   5   2        0.99       -9.80      9.80 o 
  11   5   2        6.34       20.84     12.27 o 
  12   5   2       35.22       30.19     19.98 o 
 -12   6   2       16.00       13.32     15.14 o 
 -11   6   2        6.93        9.80     10.98 o 
 -10   6   2        2.75        3.28     15.80 o 
  -9   6   2      138.93      175.26     30.81 o 
  -8   6   2        0.00       12.37      5.95 o 
  -7   6   2       22.23       23.49      3.67 o 
  -6   6   2      216.55      234.86      8.60 o 
  -5   6   2       58.99       64.49      6.79 o 
  -4   6   2      458.44      475.63     23.24 o 
  -3   6   2       43.30       49.51      5.34 o 
  -2   6   2      441.26      440.12     28.85 o 
  -1   6   2      249.56      269.47     11.23 o 
   0   6   2      187.74      197.92      6.79 o 
   1   6   2     2867.24     2922.04     74.29 o 
   2   6   2      161.10      176.64     12.14 o 
   3   6   2     2230.33     2361.39     53.17 o 
   4   6   2      170.04      175.64     11.10 o 
   5   6   2       14.38       11.52      5.61 o 
   6   6   2      127.48      101.08     10.31 o 
   7   6   2        0.43        4.35      3.19 o 
   8   6   2       66.83       60.72      5.09 o 
   9   6   2        0.09        8.51      9.23 o 
  10   6   2       82.56       95.67     14.42 o 
  11   6   2       36.58       25.24     11.88 o 
 -11   7   2        3.04       14.84     15.80 o 
 -10   7   2        0.00       -0.62     30.81 o 
  -9   7   2        5.41       13.95      8.50 o 
  -8   7   2        5.26        4.46      9.92 o 
  -7   7   2      503.03      529.83     21.28 o 
  -6   7   2      233.96      241.01      8.51 o 
  -5   7   2        0.24       -1.43      2.94 o 
  -4   7   2      233.63      228.58      7.32 o 
  -3   7   2      473.49      479.40     11.96 o 
  -2   7   2      226.39      241.34     15.41 o 
  -1   7   2     2731.78     2846.92     63.97 o 
   0   7   2      398.39      401.85     11.75 o 
   1   7   2      105.16      127.85      5.69 o 
   2   7   2        1.39        3.31      6.66 o 
   3   7   2      801.44      955.30     22.79 o 
   4   7   2      110.22       71.75      5.32 o 
   5   7   2        0.15        1.04      4.06 o 
   6   7   2      177.43      214.49     10.07 o 
   7   7   2        9.90       15.37      6.53 o 
   8   7   2      236.45      211.51     22.19 o 
   9   7   2       50.48       42.70     16.84 o 
  10   7   2       46.10       30.62     22.06 o 
  11   7   2       16.49       24.25     35.51 o 
 -11   8   2       13.94        4.56     10.97 o 
 -10   8   2        6.06       -8.67      8.67 o 
  -9   8   2        4.96       -0.65     11.62 o 
  -8   8   2        6.83        2.86      4.48 o 
  -7   8   2       10.57        5.45      7.96 o 
  -6   8   2       17.07       22.72      3.81 o 
  -5   8   2      295.33      315.57     14.10 o 
  -4   8   2      108.34      107.81      5.71 o 
  -3   8   2       94.89       96.33      4.89 o 
  -2   8   2     2744.66     2896.92     68.89 o 
  -1   8   2      240.52      237.35      7.83 o 
   0   8   2        8.88       11.23      3.66 o 
   1   8   2      264.94      271.54      9.63 o 
   2   8   2      430.07      429.36     12.00 o 
   3   8   2       76.25       64.64      5.16 o 
   4   8   2     1192.24     1175.60     37.73 o 
   5   8   2        5.18        7.60     10.71 o 
   6   8   2       41.69       35.97      5.57 o 
   7   8   2      120.19      129.12     19.71 o 
   8   8   2       94.39       90.08      7.69 o 
   9   8   2        0.03       13.52      9.65 o 
  10   8   2       21.08       47.87     14.10 o 
  11   8   2        1.82        1.78     10.43 o 
 -11   9   2        3.44       -4.80     22.19 o 
 -10   9   2       14.73       21.25     11.39 o 
  -9   9   2      108.81       85.16      9.17 o 
  -8   9   2       16.86       21.96      4.77 o 
  -7   9   2      321.45      321.03     15.10 o 
  -6   9   2       99.69       99.70     19.06 o 
  -5   9   2       29.63       27.45      6.79 o 
  -4   9   2      123.24      148.97     10.44 o 
  -3   9   2      136.28      140.61      6.02 o 
  -2   9   2        0.11       -0.87      4.05 o 
  -1   9   2        9.15        8.09      3.39 o 
   0   9   2     1449.91     1545.53     36.29 o 
   1   9   2       42.85       35.23      4.42 o 
   2   9   2     1326.42     1375.30     42.56 o 
   3   9   2      253.77      268.48      9.78 o 
   4   9   2       18.08       22.05      4.79 o 
   5   9   2      173.21      175.75      8.14 o 
   6   9   2       51.92       42.46      5.80 o 
   7   9   2      282.12      288.38     16.37 o 
   8   9   2       56.74       53.48     11.54 o 
   9   9   2        7.98       25.39     10.56 o 
  10   9   2        0.03        7.51     14.49 o 
  11   9   2       32.14       39.56     15.93 o 
 -11  10   2       94.88      103.63     17.69 o 
 -10  10   2      139.39      141.06     16.94 o 
  -9  10   2      134.56      132.90     10.44 o 
  -8  10   2       19.57       25.84      6.76 o 
  -7  10   2        3.29       -0.91      4.70 o 
  -6  10   2      225.37      211.10      9.79 o 
  -5  10   2      216.82      232.18     32.51 o 
  -4  10   2      100.13       96.32      5.63 o 
  -3  10   2      517.06      522.87     15.02 o 
  -2  10   2      433.39      438.12     12.54 o 
  -1  10   2     1161.66     1199.82     33.68 o 
   0  10   2      480.67      517.00     13.58 o 
   1  10   2      533.57      596.90     18.80 o 
   2  10   2      164.35      156.85      9.27 o 
   3  10   2       88.19       88.42      6.14 o 
   4  10   2       25.04       23.44      4.13 o 
   5  10   2      379.42      364.78     12.89 o 
   6  10   2      115.53      106.69      8.18 o 
   7  10   2       51.75       37.09     10.59 o 
   8  10   2      104.44      124.33     20.37 o 
   9  10   2        0.01        0.07     21.54 o 
  10  10   2       79.77       61.39     11.07 o 
  11  10   2       35.97       53.47     12.62 o 
 -10  11   2       10.38      -10.55     13.60 o 
  -9  11   2        0.32       -8.76      8.76 o 
  -8  11   2       62.05       39.68      7.32 o 
  -7  11   2       17.58        9.98      8.88 o 
  -6  11   2       17.22       22.89      6.92 o 
  -5  11   2        3.53        4.66      4.30 o 
  -4  11   2       66.96       58.59     10.31 o 
  -3  11   2      596.04      600.48     42.82 o 
  -2  11   2      103.87      120.11      8.62 o 
  -1  11   2        3.27        5.22      3.13 o 
   0  11   2        7.13       12.53      3.66 o 
   1  11   2      296.09      317.51     10.18 o 
   2  11   2        4.72       13.41      4.60 o 
   3  11   2      127.54      140.78      7.46 o 
   4  11   2      164.57      145.25     11.49 o 
   5  11   2      782.81      801.82     24.91 o 
   6  11   2      612.36      520.55     22.30 o 
   7  11   2      166.50      171.22     13.05 o 
   8  11   2       11.17       -1.02      8.50 o 
   9  11   2       25.88        7.73     12.12 o 
  10  11   2        1.18       18.37     14.36 o 
 -10  12   2        0.62       29.63     14.20 o 
  -9  12   2       89.00      114.35     34.08 o 
  -8  12   2      170.66      154.37     13.71 o 
  -7  12   2       15.87       13.56      4.82 o 
  -6  12   2       24.77       40.09      6.83 o 
  -5  12   2      498.85      532.18     20.81 o 
  -4  12   2       19.00       22.90      7.83 o 
  -3  12   2       22.92       23.91      4.63 o 
  -2  12   2        6.41       12.27      3.92 o 
  -1  12   2       15.55       14.36      3.66 o 
   0  12   2      347.25      333.96     13.06 o 
   1  12   2      293.75      292.19      9.92 o 
   2  12   2       37.01       36.17      4.01 o 
   3  12   2       32.72       37.34      9.01 o 
   4  12   2       40.94       35.00      5.31 o 
   5  12   2      251.56      205.73     10.85 o 
   6  12   2       11.47       22.92      7.78 o 
   7  12   2       37.69       31.16      9.95 o 
   8  12   2        3.25        2.33      8.49 o 
   9  12   2        0.02        3.12     10.59 o 
  10  12   2       29.25       10.02     15.42 o 
 -10  13   2        1.97       12.29     10.96 o 
  -9  13   2        8.64       18.97     13.23 o 
  -8  13   2       76.11       55.61     10.99 o 
  -7  13   2       43.80       38.45      8.47 o 
  -6  13   2       17.94       23.08      6.23 o 
  -5  13   2      735.19      730.42     31.07 o 
  -4  13   2      174.46      146.81      8.58 o 
  -3  13   2       87.14       72.55      7.31 o 
  -2  13   2       18.28       13.32      4.96 o 
  -1  13   2       49.58       59.01      5.22 o 
   0  13   2      381.28      360.86     13.06 o 
   1  13   2        0.26        6.79      3.92 o 
   2  13   2      784.39      809.71     31.07 o 
   3  13   2       51.18       47.80      5.50 o 
   4  13   2       91.49       79.15      6.80 o 
   5  13   2       71.18       39.53      8.79 o 
   6  13   2        0.23        4.70     10.60 o 
   7  13   2       19.90        9.42      8.03 o 
   8  13   2        0.01       15.45      9.77 o 
   9  13   2        1.99      -13.11     13.11 o 
  10  13   2        5.96        3.08     11.48 o 
  -9  14   2       19.45       27.70     10.38 o 
  -8  14   2       75.18       60.16     10.82 o 
  -7  14   2        4.36        1.04      9.32 o 
  -6  14   2        4.57        9.49     13.06 o 
  -5  14   2      134.79      128.71     10.23 o 
  -4  14   2       40.47       41.45     15.54 o 
  -3  14   2      352.13      368.17     22.46 o 
  -2  14   2       36.09       31.59      5.48 o 
  -1  14   2        0.50        0.00      3.92 o 
   0  14   2       50.99       54.83      5.48 o 
   1  14   2      281.72      269.21     10.44 o 
   2  14   2      369.30      335.01     12.79 o 
   3  14   2       54.08       53.43      8.88 o 
   4  14   2        0.00       -1.56      5.16 o 
   5  14   2        0.95        6.27     10.18 o 
   6  14   2       71.46       69.47     20.37 o 
   7  14   2       26.20       28.03      9.37 o 
   8  14   2        0.40        0.95      8.03 o 
   9  14   2       15.83       12.60     11.03 o 
  -9  15   2       40.02       35.67     13.08 o 
  -8  15   2        1.05        8.38     18.28 o 
  -7  15   2        0.90       -8.50      8.50 o 
  -6  15   2       26.88       12.30      8.60 o 
  -5  15   2      163.48      164.17     11.88 o 
  -4  15   2       24.48       27.46      9.66 o 
  -3  15   2       40.07       45.69      6.01 o 
  -2  15   2       22.30       29.24      7.05 o 
  -1  15   2       19.98       33.16      6.01 o 
   0  15   2      434.17      446.24     17.23 o 
   1  15   2        5.16        1.04      4.96 o 
   2  15   2      286.31      278.09     14.10 o 
   3  15   2       23.14       30.46      5.93 o 
   4  15   2       55.32       70.22      7.94 o 
   5  15   2       72.20       46.34     10.79 o 
   6  15   2        0.07        9.66     11.36 o 
   7  15   2       52.07       68.32     19.06 o 
   8  15   2       22.58       47.89     22.06 o 
   9  15   2       17.28       29.82     15.31 o 
  -8  16   2       56.71       91.65     13.57 o 
  -7  16   2       38.96       60.62     11.42 o 
  -6  16   2        0.17        0.52      7.90 o 
  -5  16   2        8.27       19.01      7.12 o 
  -4  16   2      131.38      126.38     18.02 o 
  -3  16   2      100.51       80.68      7.57 o 
  -2  16   2      112.48      106.80      8.88 o 
  -1  16   2      331.70      331.35     15.14 o 
   0  16   2      272.45      247.54     12.27 o 
   1  16   2      705.27      701.09     26.11 o 
   2  16   2      662.85      649.65     29.24 o 
   3  16   2       22.03       11.49      5.74 o 
   4  16   2       13.44       -0.35      9.26 o 
   5  16   2        0.29        1.40     10.05 o 
   6  16   2       31.10       48.34      9.99 o 
   7  16   2        3.50       32.64     26.11 o 
   8  16   2        1.14       10.10     12.56 o 
  -8  17   2       67.78      106.74     16.06 o 
  -7  17   2        1.13        5.61     12.66 o 
  -6  17   2       10.59        7.07      9.64 o 
  -5  17   2       81.83       90.50     13.06 o 
  -4  17   2      241.32      284.09     20.11 o 
  -3  17   2      219.48      212.29     11.75 o 
  -2  17   2      140.53      152.23     11.75 o 
  -1  17   2       18.02        1.31      7.31 o 
   0  17   2       47.84       33.94      7.57 o 
   1  17   2       70.33       51.18      7.05 o 
   2  17   2       28.96       19.32      7.31 o 
   3  17   2       14.69       -8.88      8.88 o 
   4  17   2       66.59       68.56      9.79 o 
   5  17   2       99.57       99.56     15.50 o 
   6  17   2        6.46        7.74     11.59 o 
   7  17   2       17.53       22.93     10.16 o 
  -7  18   2        0.27       -2.50     25.20 o 
  -6  18   2        0.54       -4.12     12.31 o 
  -5  18   2       15.00       27.16     12.79 o 
  -4  18   2       29.32       40.73     12.27 o 
  -3  18   2       52.67       40.73      8.36 o 
  -2  18   2       48.19       42.82      8.09 o 
  -1  18   2       26.06       34.21      6.53 o 
   0  18   2        0.08       -2.87      6.79 o 
   1  18   2        6.18        9.40      8.88 o 
   2  18   2        6.57       -0.52      7.83 o 
   3  18   2       39.94       18.54     10.97 o 
   4  18   2       10.31       19.32      9.14 o 
   5  18   2       99.39      133.17     17.68 o 
   6  18   2        0.12      -18.54     18.54 o 
   7  18   2       73.65       95.87     16.99 o 
  -6  19   2       74.93       76.51     15.67 o 
  -5  19   2       24.14       29.77     10.18 o 
  -4  19   2       78.39       77.03     12.53 o 
  -3  19   2       25.48       22.72      7.83 o 
  -2  19   2       17.13       44.65      9.40 o 
  -1  19   2       12.81       23.76      9.92 o 
   0  19   2       27.42       15.67      8.88 o 
   1  19   2       46.83       52.74     12.27 o 
   2  19   2       31.18       22.46      8.36 o 
   3  19   2       37.32       50.13     10.44 o 
   4  19   2       24.44       16.19     11.75 o 
   5  19   2        0.00       19.32     22.72 o 
   6  19   2       11.30        0.44      9.76 o 
  -5  20   2       27.15       27.94      9.14 o 
  -4  20   2       32.10       22.19      9.66 o 
  -3  20   2       17.44       20.11     15.14 o 
  -2  20   2       39.90       49.61      9.40 o 
  -1  20   2       97.82       98.96     14.36 o 
   0  20   2        6.46        8.88      8.36 o 
   1  20   2       68.45      108.62     12.79 o 
   2  20   2        1.22        4.96     10.44 o 
   3  20   2        0.00       18.80     10.71 o 
   4  20   2        6.58       15.41      9.92 o 
   5  20   2        0.85        8.62     13.58 o 
  -4  21   2        6.25        7.05      8.88 o 
  -3  21   2        6.09       -9.66      9.66 o 
  -2  21   2      247.36      283.83     23.50 o 
  -1  21   2       23.34       39.95     10.44 o 
   0  21   2       84.87      150.66     15.41 o 
   1  21   2        0.04        0.26      9.40 o 
   2  21   2       22.91       40.99     13.58 o 
   3  21   2       16.71       10.18     10.44 o 
   4  21   2        2.95       -9.92      9.92 o 
  -1  22   2       77.16       80.68     17.76 o 
   0  22   2       22.59       53.01     11.75 o 
   1  22   2       26.77       47.52     14.36 o 
 -12   1   3      181.98      266.77     21.88 o 
 -11   1   3       99.83      132.10     15.58 o 
 -10   1   3        0.25        1.70     32.25 o 
  -9   1   3        5.48       -8.68      8.88 o 
  -8   1   3        7.04        1.21      4.31 o 
  -7   1   3       13.97        5.64      3.79 o 
  -6   1   3       64.69       56.86      4.96 o 
  -5   1   3      517.37      501.17     12.94 o 
  -4   1   3       78.22       91.89      4.05 o 
  -3   1   3      352.03      359.04      9.33 o 
  -2   1   3      137.65      156.76      4.70 o 
  -1   1   3     2887.50     2794.88     86.17 o 
   0   1   3      443.14      520.22     15.75 o 
   1   1   3      142.29      159.78     10.58 o 
   2   1   3      117.38      107.65      4.20 o 
   3   1   3       22.62       34.60      4.70 o 
   4   1   3      567.47      591.57     12.82 o 
   5   1   3       81.09       78.49      4.30 o 
   6   1   3       51.84       46.31      4.79 o 
   7   1   3      433.25      431.23     14.87 o 
   8   1   3       83.95       94.76      9.74 o 
   9   1   3       31.69       22.41     14.49 o 
  10   1   3       11.75       25.48     13.19 o 
  11   1   3        0.77        0.78     11.88 o 
  12   1   3        0.02       17.00     11.64 o 
 -12   2   3       21.39        0.78     12.40 o 
 -11   2   3        0.32       25.07     19.58 o 
 -10   2   3       72.53       70.01     11.98 o 
  -9   2   3       14.05        9.23      3.77 o 
  -8   2   3       37.74       27.94      4.08 o 
  -7   2   3       14.04       11.08      4.05 o 
  -6   2   3        9.59        5.27      6.27 o 
  -5   2   3        0.83        1.72      3.38 o 
  -4   2   3     1109.65     1200.86     25.25 o 
  -3   2   3        1.57       -2.45      2.45 o 
  -2   2   3       28.10       20.32      7.05 o 
  -1   2   3       20.76       29.61      7.96 o 
   0   2   3      870.72      910.77     18.82 o 
   1   2   3      389.46      377.50      8.92 o 
   2   2   3     2151.78     2181.95     49.33 o 
   3   2   3     2373.60     2413.69     56.27 o 
   4   2   3      157.64      186.21      6.88 o 
   5   2   3      263.18      275.78      8.86 o 
   6   2   3       31.25       24.31      3.55 o 
   7   2   3      903.75      890.06     28.13 o 
   8   2   3      171.15      136.78      9.94 o 
   9   2   3      102.53      114.56     11.93 o 
  10   2   3        0.11        6.72      9.79 o 
  11   2   3       13.36        1.93     26.76 o 
 -12   3   3       29.63       23.26     12.10 o 
 -11   3   3      168.58      182.52     23.50 o 
 -10   3   3        4.86        6.42      5.73 o 
  -9   3   3       55.67       49.33      5.35 o 
  -8   3   3       52.01       51.42      9.40 o 
  -7   3   3      182.18      142.01     10.84 o 
  -6   3   3      448.70      477.17     15.13 o 
  -5   3   3      479.80      524.97     13.90 o 
  -4   3   3       67.79       62.17      3.72 o 
  -3   3   3      528.61      544.35     12.40 o 
  -2   3   3       83.12       74.37      2.95 o 
  -1   3   3      256.50      225.86      9.14 o 
   0   3   3      128.85      111.05      6.40 o 
   1   3   3        2.72        9.07      2.38 o 
   2   3   3      326.92      336.25      9.27 o 
   3   3   3      745.35      819.28     18.67 o 
   4   3   3      281.20      237.14      8.78 o 
   5   3   3       12.20       15.44      4.34 o 
   6   3   3       81.80       65.69      7.44 o 
   7   3   3       28.44       39.72      3.27 o 
   8   3   3       57.35       60.26      8.77 o 
   9   3   3      213.55      206.44     18.93 o 
  10   3   3       30.55       32.93     13.38 o 
  11   3   3       13.39       -6.74     13.46 o 
 -11   4   3      119.91      133.69     32.64 o 
 -10   4   3       42.50       75.26      7.92 o 
  -9   4   3       45.13       48.11      6.39 o 
  -8   4   3      145.70      125.30      8.77 o 
  -7   4   3        2.53        6.53      4.70 o 
  -6   4   3       54.34       49.88      7.05 o 
  -5   4   3       31.05       28.43      3.86 o 
  -4   4   3      488.49      483.53     12.90 o 
  -3   4   3       69.42       78.48      3.57 o 
  -2   4   3       66.75       59.43      5.61 o 
  -1   4   3      408.85      420.19     12.19 o 
   0   4   3     1419.85     1486.07     57.71 o 
   1   4   3      283.32      247.20      6.91 o 
   2   4   3        0.80        6.86      2.86 o 
   3   4   3      633.29      684.63     19.98 o 
   4   4   3       92.55      102.11      4.96 o 
   5   4   3        3.96        3.51      2.82 o 
   6   4   3     1103.94     1120.14     33.80 o 
   7   4   3      152.84      126.27      7.77 o 
   8   4   3     1154.50     1170.68     58.78 o 
   9   4   3       32.40       34.47     11.16 o 
  10   4   3        5.67       -2.60     11.49 o 
  11   4   3        2.89       -3.29     10.63 o 
 -11   5   3       24.47       20.53     10.26 o 
 -10   5   3       21.18       29.10      7.13 o 
  -9   5   3       22.37       22.77      9.27 o 
  -8   5   3      243.26      235.41     19.45 o 
  -7   5   3       28.98       36.71      5.64 o 
  -6   5   3      878.39      961.90     26.95 o 
  -5   5   3      256.85      232.48     12.27 o 
  -4   5   3        0.01        2.52      2.75 o 
  -3   5   3        0.87       -0.90      2.01 o 
  -2   5   3       15.60       18.86      2.58 o 
  -1   5   3      249.71      231.84      7.45 o 
   0   5   3       24.46       42.19      3.24 o 
   1   5   3     1385.63     1435.49     30.68 o 
   2   5   3       53.44       48.15      3.86 o 
   3   5   3     1898.90     1957.66     42.06 o 
   4   5   3       91.90       99.13      4.87 o 
   5   5   3        0.07        7.13      3.24 o 
   6   5   3       75.72       67.07      4.50 o 
   7   5   3      427.53      419.50     16.17 o 
   8   5   3       80.79       43.39     28.85 o 
   9   5   3        5.39        4.95     11.75 o 
  10   5   3       64.24       29.43     11.44 o 
  11   5   3        1.38      -10.75     19.06 o 
 -11   6   3        8.47       -3.22     10.87 o 
 -10   6   3       27.71       37.40      8.51 o 
  -9   6   3       13.09       10.66      8.14 o 
  -8   6   3       33.68       23.90      6.64 o 
  -7   6   3      264.87      249.15     10.77 o 
  -6   6   3       23.88       26.74      5.48 o 
  -5   6   3      209.61      185.22      7.28 o 
  -4   6   3      256.35      241.92      7.57 o 
  -3   6   3       16.98       14.35      3.39 o 
  -2   6   3        5.68        7.87      2.49 o 
  -1   6   3      438.85      450.90     25.98 o 
   0   6   3      218.18      221.00      7.05 o 
   1   6   3      977.01     1028.66     22.26 o 
   2   6   3     1695.45     1747.77     36.18 o 
   3   6   3        1.97        4.98      3.57 o 
   4   6   3      151.92      138.37      5.61 o 
   5   6   3      204.73      219.95     11.23 o 
   6   6   3       43.78       47.55      6.53 o 
   7   6   3      181.69      142.22      7.49 o 
   8   6   3       50.29       49.92      9.79 o 
   9   6   3       12.60       17.28     15.41 o 
  10   6   3        4.35        4.34     10.76 o 
  11   6   3        0.60       -5.84     10.44 o 
 -11   7   3       30.55       51.08     13.64 o 
 -10   7   3       30.25       25.94      8.97 o 
  -9   7   3       22.36       14.31     25.98 o 
  -8   7   3        8.65       12.60      6.32 o 
  -7   7   3       74.91       75.34      5.45 o 
  -6   7   3        7.07        7.72      3.45 o 
  -5   7   3      135.89      133.78      6.18 o 
  -4   7   3       12.10       13.25      6.79 o 
  -3   7   3       58.24       54.28      3.57 o 
  -2   7   3      105.26      109.35      7.18 o 
  -1   7   3       63.25       64.65      6.01 o 
   0   7   3      138.48      124.55      4.96 o 
   1   7   3        2.77       10.50      3.04 o 
   2   7   3       13.34       11.62      3.04 o 
   3   7   3      112.59      147.36      7.57 o 
   4   7   3        7.52       10.21      2.94 o 
   5   7   3       47.37       48.73      4.23 o 
   6   7   3       24.29       24.06      3.22 o 
   7   7   3        5.18        9.35      4.05 o 
   8   7   3        3.17       -0.63      3.78 o 
   9   7   3       13.17       18.29     12.93 o 
  10   7   3       12.45       17.76     12.67 o 
  11   7   3        4.22        6.03     10.61 o 
 -11   8   3       96.41      109.56     13.71 o 
 -10   8   3       39.32       33.46     10.19 o 
  -9   8   3        4.20       18.63     10.00 o 
  -8   8   3        4.39       12.49      4.68 o 
  -7   8   3        2.73       10.89      4.34 o 
  -6   8   3      384.10      383.91     12.53 o 
  -5   8   3        0.00       -0.98      3.24 o 
  -4   8   3        6.33        9.40      3.32 o 
  -3   8   3       13.67       18.52      2.86 o 
  -2   8   3      185.25      201.10      6.25 o 
  -1   8   3      141.17      146.22      5.22 o 
   0   8   3      363.47      384.88     11.75 o 
   1   8   3      444.89      480.53     21.02 o 
   2   8   3       69.53       56.22      6.79 o 
   3   8   3       35.39       38.85      3.94 o 
   4   8   3        3.19        0.29      3.64 o 
   5   8   3       99.09      106.48     10.18 o 
   6   8   3      221.69      211.80     12.93 o 
   7   8   3        4.35        5.54      6.40 o 
   8   8   3        0.25        2.43      4.13 o 
   9   8   3        0.06        7.69     11.16 o 
  10   8   3        6.97       -2.60     10.05 o 
  11   8   3        7.61       33.36     14.33 o 
 -11   9   3        3.72        5.28      9.78 o 
 -10   9   3        2.35        7.98     36.82 o 
  -9   9   3       41.47       33.63      9.03 o 
  -8   9   3       24.16       31.01      5.86 o 
  -7   9   3        9.51        8.15      8.62 o 
  -6   9   3       27.83       30.56      5.09 o 
  -5   9   3        0.11        4.43      3.60 o 
  -4   9   3       22.63       19.40      3.38 o 
  -3   9   3        1.30        4.41      2.99 o 
  -2   9   3       39.39       38.38      5.22 o 
  -1   9   3       42.44       58.49      3.92 o 
   0   9   3       56.14       70.24      3.92 o 
   1   9   3      181.86      193.48     10.18 o 
   2   9   3      366.81      355.27     19.58 o 
   3   9   3      509.08      514.54     16.32 o 
   4   9   3      391.61      416.40     12.19 o 
   5   9   3       13.19       12.64      4.31 o 
   6   9   3      302.27      263.28     11.08 o 
   7   9   3       47.66       27.09      5.01 o 
   8   9   3        0.60        1.30      6.27 o 
   9   9   3        9.90      -10.14     10.48 o 
  10   9   3        2.15       -5.49     13.45 o 
 -10  10   3        8.03        6.84      8.55 o 
  -9  10   3       30.29       34.12      9.57 o 
  -8  10   3        2.96        0.11      5.64 o 
  -7  10   3       97.13       86.78     16.71 o 
  -6  10   3       56.63       42.06      4.82 o 
  -5  10   3       91.60       97.33      6.08 o 
  -4  10   3      181.93      195.40      7.17 o 
  -3  10   3      257.06      237.40      8.55 o 
  -2  10   3      121.82      128.21      6.27 o 
  -1  10   3       47.87       43.08      4.18 o 
   0  10   3        9.93       16.45      3.39 o 
   1  10   3       45.92       36.82      3.92 o 
   2  10   3       50.75       45.81      5.09 o 
   3  10   3      110.11      126.31     19.58 o 
   4  10   3      858.33      836.82     25.94 o 
   5  10   3       22.80       23.88      5.61 o 
   6  10   3       13.76       10.15     12.01 o 
   7  10   3       92.65       65.06      9.14 o 
   8  10   3       15.41       22.15      9.01 o 
   9  10   3        5.49        5.02     21.54 o 
  10  10   3       11.40       38.87     21.15 o 
 -10  11   3        8.04       17.85      9.71 o 
  -9  11   3        0.02       -0.47     12.14 o 
  -8  11   3      169.32      181.28     10.67 o 
  -7  11   3        1.77       -2.80      4.71 o 
  -6  11   3       19.95       21.20      5.88 o 
  -5  11   3      255.03      291.71     26.63 o 
  -4  11   3        0.51       -2.19      6.66 o 
  -3  11   3       88.63       92.55      6.00 o 
  -2  11   3      225.92      232.65      8.88 o 
  -1  11   3        6.85        3.13      3.13 o 
   0  11   3       19.43       22.98      3.39 o 
   1  11   3      154.13      141.52      7.31 o 
   2  11   3       98.62       98.63      6.14 o 
   3  11   3      226.49      212.91      9.47 o 
   4  11   3      368.37      368.65     24.94 o 
   5  11   3      561.61      583.80     29.11 o 
   6  11   3        0.01       -4.97      4.97 o 
   7  11   3      245.86      197.25     39.17 o 
   8  11   3       20.09       57.85     26.37 o 
   9  11   3        2.08       19.19      9.61 o 
  10  11   3       15.19       27.12     14.49 o 
 -10  12   3       21.49       25.04     15.58 o 
  -9  12   3       36.44       35.79      9.28 o 
  -8  12   3       87.84       85.33     10.79 o 
  -7  12   3        2.42       15.94     18.41 o 
  -6  12   3      130.82      136.11     13.45 o 
  -5  12   3      972.63      966.21     33.68 o 
  -4  12   3       52.09       58.34      5.88 o 
  -3  12   3       23.13       14.36      6.79 o 
  -2  12   3      171.49      163.46      8.36 o 
  -1  12   3        6.34       -0.26      2.87 o 
   0  12   3      184.20      172.07      7.31 o 
   1  12   3       20.18       22.46      3.66 o 
   2  12   3        4.84        2.70      4.34 o 
   3  12   3      532.90      515.25     17.54 o 
   4  12   3      463.81      440.99     25.46 o 
   5  12   3       89.84       76.89      8.26 o 
   6  12   3      112.23       73.65     21.41 o 
   7  12   3       19.19       24.13      8.53 o 
   8  12   3        6.18       -2.09      9.23 o 
   9  12   3        0.41       15.05     10.56 o 
  10  12   3        7.79       17.11     15.14 o 
  -9  13   3       75.94       94.01     15.41 o 
  -8  13   3      286.69      346.95     30.03 o 
  -7  13   3       76.77       71.17      8.83 o 
  -6  13   3       94.02       86.11      8.16 o 
  -5  13   3       90.97       77.53     14.49 o 
  -4  13   3      311.87      280.82     24.15 o 
  -3  13   3      199.69      186.17      9.92 o 
  -2  13   3      212.64      183.82      8.36 o 
  -1  13   3       99.40      101.05      6.53 o 
   0  13   3        3.10       13.06      4.70 o 
   1  13   3     1529.84     1581.82     46.74 o 
   2  13   3        3.58        3.66      4.18 o 
   3  13   3      300.65      295.32     21.93 o 
   4  13   3      110.47      126.22      9.30 o 
   5  13   3        2.06        3.02      6.04 o 
   6  13   3        2.02       13.10     11.75 o 
   7  13   3       54.76       65.57     10.15 o 
   8  13   3        2.60       12.52     11.41 o 
   9  13   3       15.60       45.37     13.06 o 
  -9  14   3       11.46        0.18     31.73 o 
  -8  14   3      123.35      121.75     14.60 o 
  -7  14   3       22.46       25.68     11.03 o 
  -6  14   3       12.93       -3.95     11.88 o 
  -5  14   3       36.38       50.31      6.78 o 
  -4  14   3      472.88      450.84     20.43 o 
  -3  14   3       57.02       51.96      6.27 o 
  -2  14   3        6.48       -1.31      3.66 o 
  -1  14   3        2.11        3.66      4.18 o 
   0  14   3       32.95       27.16      4.96 o 
   1  14   3      660.79      662.97     29.51 o 
   2  14   3        9.05       10.97      8.36 o 
   3  14   3       13.94        9.24      4.97 o 
   4  14   3        6.86        4.57      6.40 o 
   5  14   3        2.15        9.78      6.58 o 
   6  14   3        1.33        1.87     11.23 o 
   7  14   3        2.62       24.82     16.58 o 
   8  14   3        6.92       26.91     13.42 o 
   9  14   3       13.00       28.25     19.32 o 
  -8  15   3       24.25       17.04     13.90 o 
  -7  15   3       11.74        9.27     11.23 o 
  -6  15   3       40.69       50.82      8.73 o 
  -5  15   3      194.68      201.19     12.40 o 
  -4  15   3        0.37       -3.39      5.74 o 
  -3  15   3       41.07       39.69      5.74 o 
  -2  15   3      271.79      262.94     13.32 o 
  -1  15   3       27.32       36.03      5.22 o 
   0  15   3      962.66      934.00     43.08 o 
   1  15   3       15.98       27.68      6.01 o 
   2  15   3       42.23       47.26      5.48 o 
   3  15   3        9.58       27.94      8.36 o 
   4  15   3       10.10        6.52      4.96 o 
   5  15   3       24.71       23.14     16.84 o 
   6  15   3        9.64       -3.61     15.93 o 
   7  15   3        0.11        1.82     12.11 o 
   8  15   3        0.87       14.59     19.84 o 
  -8  16   3        0.10        5.07      9.53 o 
  -7  16   3       10.07        5.98      8.36 o 
  -6  16   3        1.01       10.01     22.46 o 
  -5  16   3        3.75       20.32      6.55 o 
  -4  16   3       27.59       32.38      6.53 o 
  -3  16   3       12.86       13.06      6.79 o 
  -2  16   3       38.59       30.29      6.79 o 
  -1  16   3       13.63       17.76      6.27 o 
   0  16   3      199.99      207.59     12.01 o 
   1  16   3      208.77      248.58     13.06 o 
   2  16   3        0.76        6.79      4.96 o 
   3  16   3        2.33        3.66      6.79 o 
   4  16   3       50.21       55.25      9.79 o 
   5  16   3       75.78      105.32     14.35 o 
   6  16   3        3.52        4.27      9.98 o 
   7  16   3       67.49       82.87     14.03 o 
   8  16   3       23.47       25.51     17.10 o 
  -7  17   3        0.15       -2.35      9.65 o 
  -6  17   3       16.91       24.60     11.36 o 
  -5  17   3        0.64       23.76     10.18 o 
  -4  17   3       16.72       21.93      6.27 o 
  -3  17   3       20.66       11.75      6.01 o 
  -2  17   3       76.83       83.56      8.09 o 
  -1  17   3        8.12       -6.27      6.27 o 
   0  17   3       93.04       69.98      7.31 o 
   1  17   3        4.65       -0.26      6.27 o 
   2  17   3       14.19       23.76      6.79 o 
   3  17   3        0.90        6.53      5.48 o 
   4  17   3       14.21        7.57     11.23 o 
   5  17   3      118.83      145.71     21.80 o 
   6  17   3       35.72       33.67      9.91 o 
   7  17   3        1.52        8.91     10.19 o 
  -6  18   3        5.24       26.63     14.36 o 
  -5  18   3        0.00       -8.09      8.09 o 
  -4  18   3       43.99       17.23      9.66 o 
  -3  18   3       18.96       19.84      6.79 o 
  -2  18   3       11.34        9.66      6.27 o 
  -1  18   3       30.94       22.19      5.74 o 
   0  18   3        0.09        6.27      5.48 o 
   1  18   3       36.69       40.47      6.79 o 
   2  18   3       10.38       23.24      6.27 o 
   3  18   3        1.38       10.97     11.49 o 
   4  18   3        1.66       -7.83     11.49 o 
   5  18   3       79.71       82.39     26.11 o 
   6  18   3        1.05       -7.79     10.40 o 
  -5  19   3        5.35       11.49      8.62 o 
  -4  19   3        0.53        9.14     10.97 o 
  -3  19   3        2.36       20.89      9.92 o 
  -2  19   3        0.85       -5.48      9.92 o 
  -1  19   3        1.76        0.00     10.44 o 
   0  19   3        1.43       -7.83      7.83 o 
   1  19   3        3.25       13.84      6.27 o 
   2  19   3       16.45       13.84      7.83 o 
   3  19   3        1.80        2.87      8.62 o 
   4  19   3        0.01        6.27      9.40 o 
   5  19   3        7.19       25.59     19.84 o 
  -4  20   3       57.37       40.47     12.79 o 
  -3  20   3        4.81        5.22     10.97 o 
  -2  20   3       18.54       11.23      8.09 o 
  -1  20   3        0.46        4.96     12.53 o 
   0  20   3       48.91       35.77     10.97 o 
   1  20   3        0.63       13.58      8.88 o 
   2  20   3        9.47       23.76      9.92 o 
   3  20   3       34.22       43.61     10.71 o 
   4  20   3      110.76      169.46     18.02 o 
  -3  21   3        8.14       14.36     12.53 o 
  -2  21   3        4.67       -2.61     15.41 o 
  -1  21   3        4.30       14.88      8.36 o 
   0  21   3        2.44       12.01     10.97 o 
   1  21   3        3.86       12.27      8.36 o 
   2  21   3       14.09       32.12     13.32 o 
 -11   0   4      128.63      122.46     25.07 o 
 -10   0   4        7.58       -3.13     10.71 o 
  -9   0   4        0.47        6.53      5.74 o 
  -8   0   4      109.29       97.66      8.62 o 
  -7   0   4        0.90        5.48      5.22 o 
  -6   0   4       69.87       76.25      6.27 o 
  -5   0   4      170.00      180.17      8.36 o 
  -4   0   4      380.23      417.78     12.53 o 
  -3   0   4    11660.63    12726.66    659.57 o 
  -2   0   4      694.64      756.18     22.98 o 
  -1   0   4     1627.94     1646.84     42.04 o 
   0   0   4        0.08        2.87      3.66 o 
   1   0   4      603.91      553.30     16.19 o 
   2   0   4      901.02      965.60     26.63 o 
   3   0   4       66.31       77.81      5.74 o 
   4   0   4       25.78       17.23      3.66 o 
   5   0   4       59.14       68.67      5.22 o 
   6   0   4      618.57      652.00     27.16 o 
   7   0   4       54.07       46.48      8.36 o 
   8   0   4       77.17       92.43     15.14 o 
   9   0   4       16.19       34.47     13.84 o 
  10   0   4        0.83       -2.61     17.76 o 
  11   0   4      117.72      144.92     28.46 o 
 -11   1   4        0.94      -12.46     12.46 o 
 -10   1   4       51.53       65.96     11.28 o 
  -9   1   4        5.59        2.94      6.95 o 
  -8   1   4       44.96       32.76      4.34 o 
  -7   1   4        2.68       -3.07      3.07 o 
  -6   1   4       85.20       86.36      8.75 o 
  -5   1   4      261.25      231.48      7.20 o 
  -4   1   4      489.75      453.65     10.19 o 
  -3   1   4     5238.17     5413.68    110.84 o 
  -2   1   4       12.19        3.66      3.26 o 
  -1   1   4     1340.72     1405.62     26.96 o 
   0   1   4      195.68      201.19      5.72 o 
   1   1   4       13.83       26.85      4.96 o 
   2   1   4      616.87      654.91     14.16 o 
   3   1   4        3.73        3.81      3.79 o 
   4   1   4      277.58      297.29     11.88 o 
   5   1   4       82.96       68.71      4.70 o 
   6   1   4      562.26      582.37     16.37 o 
   7   1   4      439.29      459.94     16.14 o 
   8   1   4        1.07       -2.82      8.26 o 
   9   1   4       36.86       34.66     11.41 o 
  10   1   4        2.46        3.46      9.97 o 
  11   1   4       29.59       47.97     13.58 o 
 -11   2   4       20.68        9.50     11.62 o 
 -10   2   4        1.63       25.99      7.57 o 
  -9   2   4       78.69       79.99      8.01 o 
  -8   2   4       59.79       52.12      7.96 o 
  -7   2   4       19.99       14.49      3.69 o 
  -6   2   4        1.14        5.46      3.53 o 
  -5   2   4       87.88       86.13      4.49 o 
  -4   2   4      720.59      748.17     17.63 o 
  -3   2   4     1847.92     1869.71     38.16 o 
  -2   2   4     1665.10     1751.50     37.06 o 
  -1   2   4      182.85      196.59     11.88 o 
   0   2   4      112.76       97.17      4.96 o 
   1   2   4      113.72      114.35      8.75 o 
   2   2   4      432.35      433.59     10.92 o 
   3   2   4      309.77      361.85     14.23 o 
   4   2   4        4.80        1.73      3.13 o 
   5   2   4      204.89      178.44      6.81 o 
   6   2   4       23.43       25.65      4.25 o 
   7   2   4        3.89        6.79      2.72 o 
   8   2   4        0.42        9.17      9.27 o 
   9   2   4        4.37       17.60      9.29 o 
  10   2   4        0.88        0.89     13.23 o 
  11   2   4        7.94       16.84     11.08 o 
 -11   3   4        3.94        1.34      9.32 o 
 -10   3   4       15.66       19.78      6.66 o 
  -9   3   4        1.36        6.04      6.05 o 
  -8   3   4       89.96       71.23      5.96 o 
  -7   3   4       17.92       16.18      3.60 o 
  -6   3   4        9.08        9.84     10.97 o 
  -5   3   4       62.24       64.02      4.89 o 
  -4   3   4      323.01      319.46      8.83 o 
  -3   3   4     1288.01     1367.10     29.34 o 
  -2   3   4      629.71      631.38     13.99 o 
  -1   3   4        9.96        5.74      4.70 o 
   0   3   4        2.57       -3.92      3.92 o 
   1   3   4       48.66       42.56      2.77 o 
   2   3   4       29.74       40.47      3.19 o 
   3   3   4      403.05      410.07     10.87 o 
   4   3   4       22.69       21.98      7.31 o 
   5   3   4       27.49       25.51      7.70 o 
   6   3   4      685.45      675.60     21.08 o 
   7   3   4        9.08        5.76      7.83 o 
   8   3   4       35.19       43.08      8.18 o 
   9   3   4        0.00       -5.64      8.77 o 
  10   3   4       34.40       42.59     14.23 o 
  11   3   4        1.16       21.67     14.62 o 
 -11   4   4        4.58       20.24     20.24 o 
 -10   4   4       23.94       24.49      7.40 o 
  -9   4   4       12.59       10.59      6.40 o 
  -8   4   4       95.08       73.74     11.75 o 
  -7   4   4      166.90      153.66      8.92 o 
  -6   4   4        2.06       -2.58      2.99 o 
  -5   4   4        0.86        2.99      3.51 o 
  -4   4   4      215.81      218.99     16.58 o 
  -3   4   4        4.28        3.00      2.22 o 
  -2   4   4      270.86      258.82      8.62 o 
  -1   4   4      356.33      335.46     14.15 o 
   0   4   4        1.87        1.55      3.75 o 
   1   4   4        0.02       -0.88      1.57 o 
   2   4   4       69.76       68.26      3.75 o 
   3   4   4       88.73       98.15      4.52 o 
   4   4   4      214.43      240.72      8.30 o 
   5   4   4      807.33      823.78     22.30 o 
   6   4   4        2.22        4.96      4.35 o 
   7   4   4        7.08        7.93      3.43 o 
   8   4   4        9.39        8.45      3.10 o 
   9   4   4        2.38       -4.62      7.92 o 
  10   4   4        6.36       -4.29     16.71 o 
  11   4   4       24.01       32.90     10.67 o 
 -11   5   4        0.15       -1.28     19.45 o 
 -10   5   4       62.94       74.30      8.66 o 
  -9   5   4        0.10        1.47      4.74 o 
  -8   5   4       22.37       19.70      9.14 o 
  -7   5   4      201.05      197.92     10.00 o 
  -6   5   4       24.29       22.24      4.39 o 
  -5   5   4      188.99      195.91     21.67 o 
  -4   5   4      201.59      208.17      6.91 o 
  -3   5   4      185.46      204.96      6.00 o 
  -2   5   4      242.98      239.53      6.00 o 
  -1   5   4      423.68      378.83     16.97 o 
   0   5   4      680.11      642.74     19.31 o 
   1   5   4      251.56      252.74      7.15 o 
   2   5   4       23.74       25.53      3.39 o 
   3   5   4      273.46      294.87     10.58 o 
   4   5   4      373.37      367.63     13.84 o 
   5   5   4       96.65       89.18      7.31 o 
   6   5   4       10.73       10.16      4.64 o 
   7   5   4       23.57       22.12      7.69 o 
   8   5   4       75.52       71.21      6.28 o 
   9   5   4       22.04        7.09     10.51 o 
  10   5   4        8.13       12.76     14.02 o 
  11   5   4        0.48       22.98     16.45 o 
 -11   6   4        1.82       -9.58      9.60 o 
 -10   6   4        6.39       19.55      8.88 o 
  -9   6   4        1.50        5.35     10.56 o 
  -8   6   4        1.52        6.78      8.49 o 
  -7   6   4       26.09       31.96      5.13 o 
  -6   6   4       26.66       29.32      4.39 o 
  -5   6   4       22.64       19.99      5.09 o 
  -4   6   4       44.15       42.30      4.70 o 
  -3   6   4      122.18      121.11      9.01 o 
  -2   6   4      317.62      362.48     11.00 o 
  -1   6   4       25.36        4.22     12.40 o 
   0   6   4       67.60       62.88      6.08 o 
   1   6   4      893.07      983.81     21.97 o 
   2   6   4      276.73      305.09      8.30 o 
   3   6   4      216.10      212.83      6.71 o 
   4   6   4       56.70       47.01      3.95 o 
   5   6   4      102.58      126.23     11.10 o 
   6   6   4       24.86       23.54      3.67 o 
   7   6   4       75.15       77.04     11.62 o 
   8   6   4        8.00       13.79      7.19 o 
   9   6   4      133.57      141.68     16.49 o 
  10   6   4        0.03       10.59     11.45 o 
  11   6   4        2.33       33.16     15.41 o 
 -11   7   4        6.98       11.15      9.72 o 
 -10   7   4        8.15       12.89     17.49 o 
  -9   7   4      106.18      102.98     14.36 o 
  -8   7   4        6.12        7.61      5.61 o 
  -7   7   4        1.78        5.42      4.94 o 
  -6   7   4       17.26       16.29      5.88 o 
  -5   7   4      113.46      107.85      5.63 o 
  -4   7   4      286.49      278.07      8.78 o 
  -3   7   4      409.35      470.84     11.96 o 
  -2   7   4      641.21      636.28     14.98 o 
  -1   7   4       99.91       85.35     17.89 o 
   0   7   4      243.21      233.36      6.71 o 
   1   7   4       89.28       83.03      4.96 o 
   2   7   4      391.43      433.05     11.00 o 
   3   7   4       57.75       66.27      5.74 o 
   4   7   4      150.89      128.72      8.09 o 
   5   7   4       15.20       22.91      6.14 o 
   6   7   4      255.06      237.70      9.32 o 
   7   7   4      248.65      244.77     13.48 o 
   8   7   4       30.05       30.48     12.66 o 
   9   7   4        5.16        6.14     10.26 o 
  10   7   4       15.91        7.41     10.88 o 
 -10   8   4       25.04       51.96     15.41 o 
  -9   8   4        9.48       13.10      8.01 o 
  -8   8   4      100.33      118.82      9.51 o 
  -7   8   4       42.26       44.25      5.24 o 
  -6   8   4       65.79       73.10      4.87 o 
  -5   8   4        0.01        4.26      3.53 o 
  -4   8   4      423.57      459.67     13.56 o 
  -3   8   4      166.74      156.73      5.48 o 
  -2   8   4       10.29        5.64      3.92 o 
  -1   8   4      363.59      338.69     27.29 o 
   0   8   4      154.96      150.64      4.66 o 
   1   8   4        2.51        9.35      5.48 o 
   2   8   4        0.14       -1.31      2.67 o 
   3   8   4      318.57      314.67      9.18 o 
   4   8   4       99.90       90.25      5.01 o 
   5   8   4       11.62       19.36      3.63 o 
   6   8   4      188.05      173.77     11.75 o 
   7   8   4        0.46        6.07      4.25 o 
   8   8   4        7.07      -10.29     10.29 o 
   9   8   4        0.35      -10.71     15.67 o 
  10   8   4       47.34       57.95     16.19 o 
 -10   9   4       18.08       13.90     23.24 o 
  -9   9   4       24.24       29.17     17.36 o 
  -8   9   4       11.12        0.84      7.57 o 
  -7   9   4        0.12        1.03      4.83 o 
  -6   9   4      246.35      263.75     12.42 o 
  -5   9   4       87.19       81.13     10.97 o 
  -4   9   4        1.27        4.06      4.44 o 
  -3   9   4       12.07       14.95      2.77 o 
  -2   9   4      606.91      640.13     16.89 o 
  -1   9   4       57.55       79.88      6.79 o 
   0   9   4      277.61      293.55      8.32 o 
   1   9   4      408.80      425.95     22.59 o 
   2   9   4      207.82      196.07      6.74 o 
   3   9   4      371.39      369.46     15.54 o 
   4   9   4      243.57      255.89      8.81 o 
   5   9   4      245.11      236.41     17.63 o 
   6   9   4       40.15       43.31      5.61 o 
   7   9   4       24.13       19.98      6.01 o 
   8   9   4       10.82       22.16     12.79 o 
   9   9   4       76.24      100.81     16.17 o 
  10   9   4        9.46       -3.05     11.61 o 
 -10  10   4        0.05       12.58     19.71 o 
  -9  10   4       17.62        5.54     30.03 o 
  -8  10   4      117.88      105.73     10.03 o 
  -7  10   4       28.74       26.70      5.32 o 
  -6  10   4       62.87       59.83      6.25 o 
  -5  10   4        3.67       -0.67      4.08 o 
  -4  10   4      105.25       88.54      5.07 o 
  -3  10   4      290.44      299.71     15.80 o 
  -2  10   4      130.88      128.43      5.20 o 
  -1  10   4        5.47       12.00      4.31 o 
   0  10   4       71.32       69.36     13.45 o 
   1  10   4        4.27        5.51      2.77 o 
   2  10   4       20.57       19.83      4.05 o 
   3  10   4      413.88      410.09     13.06 o 
   4  10   4      299.89      286.18     10.35 o 
   5  10   4        1.31       -1.06      3.95 o 
   6  10   4        4.52        6.04      4.15 o 
   7  10   4        2.06        4.15      6.48 o 
   8  10   4       30.78       30.24     11.00 o 
   9  10   4        3.89      -11.22     11.22 o 
  10  10   4        3.04       -6.54     15.41 o 
  -9  11   4        0.20        2.87     18.93 o 
  -8  11   4        0.51        1.56     21.67 o 
  -7  11   4        4.17       16.99      5.50 o 
  -6  11   4       15.48       15.43      5.17 o 
  -5  11   4      291.73      285.01     12.96 o 
  -4  11   4      144.22      150.82      6.67 o 
  -3  11   4       46.07       46.78      3.89 o 
  -2  11   4      101.51      100.94      4.60 o 
  -1  11   4      296.16      315.56     10.98 o 
   0  11   4      134.77      148.85      6.01 o 
   1  11   4       15.99       17.76      3.39 o 
   2  11   4        3.48        7.48      4.31 o 
   3  11   4      179.97      192.86     12.93 o 
   4  11   4      693.88      624.16     23.31 o 
   5  11   4      414.45      404.92     16.40 o 
   6  11   4        0.64        1.56      4.68 o 
   7  11   4      112.28      130.15     18.15 o 
   8  11   4       14.02        0.71     12.66 o 
   9  11   4        6.17       13.24     10.31 o 
  -9  12   4       11.86        4.65      9.18 o 
  -8  12   4       52.45       36.78     10.13 o 
  -7  12   4       53.82       59.15      8.23 o 
  -6  12   4      331.11      359.63     17.33 o 
  -5  12   4       19.82       32.94     14.88 o 
  -4  12   4        5.86       -0.44      4.96 o 
  -3  12   4       22.09       15.24      3.76 o 
  -2  12   4        0.29       -0.63      7.57 o 
  -1  12   4      444.45      433.97     15.67 o 
   0  12   4       68.65       70.24      4.44 o 
   1  12   4       54.05       58.75      5.74 o 
   2  12   4       12.71        9.40      4.18 o 
   3  12   4       12.86       27.51      9.40 o 
   4  12   4        2.92        2.86      5.45 o 
   5  12   4       34.72       42.41      6.25 o 
   6  12   4       18.06       13.21      5.33 o 
   7  12   4        0.91        3.97      7.79 o 
   8  12   4       21.22       19.06     10.67 o 
   9  12   4        3.23       -1.44     14.36 o 
  -9  13   4        3.67        6.88     19.98 o 
  -8  13   4        0.10       -1.22      7.58 o 
  -7  13   4      217.77      216.20     19.14 o 
  -6  13   4       38.88       44.78      8.49 o 
  -5  13   4      139.35      147.26     10.84 o 
  -4  13   4       77.50       81.73     11.23 o 
  -3  13   4       33.91       41.26      4.44 o 
  -2  13   4       20.78       15.41      3.92 o 
  -1  13   4        1.49        3.39      3.39 o 
   0  13   4       45.33       45.96      4.44 o 
   1  13   4       44.33       51.96      5.48 o 
   2  13   4      161.38      160.06      8.62 o 
   3  13   4       41.77       40.11      5.71 o 
   4  13   4        1.60        3.66      4.47 o 
   5  13   4       75.25       52.89     14.23 o 
   6  13   4       11.28       17.16     14.62 o 
   7  13   4        1.42       18.59     16.32 o 
   8  13   4        3.65       11.53     11.44 o 
   9  13   4       21.04       33.11     14.25 o 
  -8  14   4       14.17       30.13      7.46 o 
  -7  14   4       23.54       25.74     11.15 o 
  -6  14   4       16.76       21.21     20.24 o 
  -5  14   4       30.48       40.06      8.75 o 
  -4  14   4        7.94        4.18      4.18 o 
  -3  14   4       26.43       33.42      5.22 o 
  -2  14   4        1.06        5.48      4.44 o 
  -1  14   4      183.58      182.52      9.66 o 
   0  14   4      169.60      175.21      9.40 o 
   1  14   4      294.93      285.66     12.53 o 
   2  14   4        1.12        0.52      3.66 o 
   3  14   4        7.58       12.41      6.79 o 
   4  14   4        0.87       11.78      5.05 o 
   5  14   4       23.59       22.78      6.45 o 
   6  14   4       10.70       14.68      8.88 o 
   7  14   4        7.05        5.20     19.19 o 
   8  14   4       19.20       42.44     16.06 o 
  -8  15   4        7.59        5.74     22.72 o 
  -7  15   4       18.70       17.37     10.76 o 
  -6  15   4       17.50       16.24      7.38 o 
  -5  15   4       71.41       52.22     13.32 o 
  -4  15   4       46.62       43.61      6.27 o 
  -3  15   4        9.33        1.57      4.96 o 
  -2  15   4      326.16      328.48     16.45 o 
  -1  15   4      159.16      148.05      9.66 o 
   0  15   4       10.18        8.62      3.66 o 
   1  15   4       44.42       47.26      5.48 o 
   2  15   4       89.14       69.46      7.83 o 
   3  15   4        6.62        1.04      5.22 o 
   4  15   4       39.76       26.01      6.13 o 
   5  15   4       74.66       68.44      9.44 o 
   6  15   4       15.70        9.47     11.52 o 
   7  15   4       42.92       20.23      9.96 o 
   8  15   4       58.86       35.48     12.94 o 
  -7  16   4        0.30        9.14     16.45 o 
  -6  16   4        1.55       -8.75     13.19 o 
  -5  16   4        0.34       -0.52      6.01 o 
  -4  16   4       19.48       22.72      8.62 o 
  -3  16   4       28.71       29.77      5.74 o 
  -2  16   4       63.73       46.48      6.27 o 
  -1  16   4      261.15      264.25     12.27 o 
   0  16   4      491.12      494.81     23.50 o 
   1  16   4      418.50      451.20     23.76 o 
   2  16   4        7.62        4.96      5.74 o 
   3  16   4       36.68       36.29      6.53 o 
   4  16   4        4.72       -1.15      6.43 o 
   5  16   4       37.18       48.21     11.55 o 
   6  16   4       16.70       16.55     13.54 o 
   7  16   4        3.77        1.23     10.25 o 
  -5  17   4      146.93      143.61     14.36 o 
  -4  17   4       73.96       88.78     11.49 o 
  -3  17   4        8.64        4.70      7.83 o 
  -2  17   4       26.43       27.94      7.31 o 
  -1  17   4       36.70       16.97      7.31 o 
   0  17   4        5.05        2.35      4.44 o 
   1  17   4       47.45       42.56      5.48 o 
   2  17   4        3.28        3.39      8.62 o 
   3  17   4       61.77       68.67     10.71 o 
   4  17   4        9.89       27.94      8.36 o 
   5  17   4       22.50       31.96     12.17 o 
   6  17   4       17.86       39.71     44.00 o 
  -5  18   4       49.58       30.03     17.76 o 
  -4  18   4       54.14       39.95     19.32 o 
  -3  18   4        0.04       17.23      8.88 o 
  -2  18   4       28.77       34.73      6.79 o 
  -1  18   4        0.91        9.14      8.09 o 
   0  18   4       39.95       54.57      9.92 o 
   1  18   4        3.61        7.57      6.01 o 
   2  18   4        6.43       19.84      8.62 o 
   3  18   4       14.18       30.55      8.09 o 
   4  18   4       46.15       52.74     12.27 o 
   5  18   4       52.03       62.41     21.67 o 
  -4  19   4       19.39       10.44     15.41 o 
  -3  19   4       18.31       31.07     17.76 o 
  -2  19   4       32.45       29.51      8.09 o 
  -1  19   4        4.13        7.57      9.92 o 
   0  19   4        8.12       16.19      8.88 o 
   1  19   4        2.04        5.22      6.27 o 
   2  19   4        3.82        5.22      8.36 o 
   3  19   4        2.90       -9.14      9.14 o 
   4  19   4       35.42       32.12      9.66 o 
  -3  20   4       15.68       19.58     19.84 o 
  -2  20   4       45.19       37.08     19.06 o 
  -1  20   4        2.52       -1.83     14.62 o 
   0  20   4       20.45       20.89     21.15 o 
   1  20   4       16.92       22.98     17.76 o 
   2  20   4        1.70       -1.04     14.62 o 
   3  20   4        7.03       51.44     24.81 o 
 -11   1   5        1.00       13.97     22.59 o 
 -10   1   5        1.37       13.94     11.62 o 
  -9   1   5        5.41        4.46      5.78 o 
  -8   1   5        2.56       -2.45      4.14 o 
  -7   1   5       47.47       39.72      4.06 o 
  -6   1   5       17.70       17.94      3.26 o 
  -5   1   5        0.45        2.79      2.45 o 
  -4   1   5       28.18       32.21      6.66 o 
  -3   1   5      302.12      321.29      7.36 o 
  -2   1   5      181.92      145.59      4.80 o 
  -1   1   5      347.59      386.91      8.96 o 
   0   1   5       39.41       42.61      3.66 o 
   1   1   5      303.83      319.84      8.14 o 
   2   1   5      509.61      471.66     10.33 o 
   3   1   5        0.00        1.52      3.13 o 
   4   1   5       36.99       30.94      3.23 o 
   5   1   5      105.44      116.29      5.71 o 
   6   1   5        7.51        8.52      3.52 o 
   7   1   5       29.04       27.84      5.34 o 
   8   1   5        0.74        6.67     10.31 o 
   9   1   5        6.81       -9.24     12.93 o 
  10   1   5        0.12       -9.00      9.00 o 
 -11   2   5        0.36        6.95     10.64 o 
 -10   2   5        0.04        1.59      7.92 o 
  -9   2   5        3.75       19.38     10.97 o 
  -8   2   5        7.65        6.48      6.14 o 
  -7   2   5       97.43       81.80      6.14 o 
  -6   2   5        9.21        7.96      3.14 o 
  -5   2   5       75.86       78.11      4.20 o 
  -4   2   5        3.36        4.05      4.57 o 
  -3   2   5       57.49       58.69      3.12 o 
  -2   2   5      451.87      500.40     15.28 o 
  -1   2   5      236.63      232.82      7.57 o 
   0   2   5      488.93      456.36     14.36 o 
   1   2   5      389.46      375.75      9.51 o 
   2   2   5      762.00      806.16     18.15 o 
   3   2   5       25.54       23.09      3.12 o 
   4   2   5      142.49      138.25      5.53 o 
   5   2   5      131.59      129.18      6.21 o 
   6   2   5      747.84      721.35     22.36 o 
   7   2   5      207.59      207.14     29.11 o 
   8   2   5       20.61       15.37      8.93 o 
   9   2   5        0.87        7.71     10.84 o 
  10   2   5        2.47        3.49     12.60 o 
 -11   3   5        0.01       23.96     13.64 o 
 -10   3   5       23.40       25.60      7.08 o 
  -9   3   5       14.57       18.95      6.57 o 
  -8   3   5       85.78       82.26      6.78 o 
  -7   3   5      118.54      116.56      7.77 o 
  -6   3   5        4.87        2.74      3.51 o 
  -5   3   5      418.25      449.79     13.61 o 
  -4   3   5        1.09       -2.25      2.38 o 
  -3   3   5        4.88        2.30      1.82 o 
  -2   3   5       58.66       54.99      2.22 o 
  -1   3   5      102.94       96.61      5.74 o 
   0   3   5       60.22       57.18      4.96 o 
   1   3   5        0.47       -1.75      1.75 o 
   2   3   5      265.46      241.74      7.02 o 
   3   3   5        3.96       -0.63      3.23 o 
   4   3   5       12.20       19.38      4.14 o 
   5   3   5        0.01        9.64      8.75 o 
   6   3   5      367.20      415.84     15.23 o 
   7   3   5      344.36      334.85     15.54 o 
   8   3   5       86.21       81.60      6.85 o 
   9   3   5        5.89       -2.39      7.39 o 
  10   3   5        5.43        8.75     11.36 o 
 -10   4   5       33.31       37.41     15.80 o 
  -9   4   5        2.39        2.06      6.32 o 
  -8   4   5        8.80       14.62      5.64 o 
  -7   4   5       66.43       51.58      5.61 o 
  -6   4   5       96.47       94.90      8.49 o 
  -5   4   5       26.32       25.29      3.57 o 
  -4   4   5        6.18        9.27      2.58 o 
  -3   4   5       44.94       39.61      3.53 o 
  -2   4   5        8.51        3.13      3.92 o 
  -1   4   5       97.26       94.52      7.31 o 
   0   4   5       32.81       36.03      4.96 o 
   1   4   5       35.03       31.81      2.61 o 
   2   4   5      308.87      273.84      9.22 o 
   3   4   5       30.60       22.40      3.53 o 
   4   4   5      106.31      110.66     14.36 o 
   5   4   5      246.41      222.82      9.85 o 
   6   4   5      579.67      572.63     20.30 o 
   7   4   5      212.32      221.45     16.32 o 
   8   4   5       72.60       75.37      7.83 o 
   9   4   5        9.62        4.96     13.32 o 
  10   4   5       14.26       20.12     11.09 o 
 -10   5   5        0.16        6.19     19.06 o 
  -9   5   5       60.55       61.18      8.02 o 
  -8   5   5       75.11       66.81      6.67 o 
  -7   5   5       22.06       21.60      4.88 o 
  -6   5   5        7.15        2.57      3.13 o 
  -5   5   5       67.96       70.15      5.13 o 
  -4   5   5       37.89       37.07      3.38 o 
  -3   5   5       64.80       63.82      4.83 o 
  -2   5   5       48.32       44.39      7.05 o 
  -1   5   5      214.47      211.37     11.36 o 
   0   5   5       36.12       44.18      4.80 o 
   1   5   5      126.03      121.25      4.39 o 
   2   5   5        2.11       -0.48      2.12 o 
   3   5   5        0.29       -2.14      2.75 o 
   4   5   5        8.56       10.03      3.82 o 
   5   5   5      981.91      977.59     30.54 o 
   6   5   5        0.65       -5.20      5.20 o 
   7   5   5       39.18       44.83      9.18 o 
   8   5   5      164.29      154.54     11.25 o 
   9   5   5        3.54       17.76     19.06 o 
  10   5   5       21.96       23.07     15.14 o 
 -10   6   5        1.76       17.19     24.41 o 
  -9   6   5      178.82      248.08     15.98 o 
  -8   6   5        6.09        5.48      5.32 o 
  -7   6   5        2.36       -1.92      5.08 o 
  -6   6   5       75.78       66.32      6.79 o 
  -5   6   5       21.99       25.70      9.53 o 
  -4   6   5        2.25        1.56      2.74 o 
  -3   6   5        1.91        3.68      1.19 o 
  -2   6   5      293.27      316.68     35.25 o 
  -1   6   5      106.12      101.01     11.88 o 
   0   6   5      954.33      988.59     32.57 o 
   1   6   5       45.33       48.63      6.91 o 
   2   6   5      301.61      331.83      9.03 o 
   3   6   5        0.23        0.21      3.53 o 
   4   6   5        2.56        7.43      5.61 o 
   5   6   5       84.43       69.83      6.00 o 
   6   6   5      170.80      146.99     11.47 o 
   7   6   5       17.53       16.55      6.15 o 
   8   6   5        3.68       -7.83      7.83 o 
   9   6   5       20.42       62.75     15.54 o 
  10   6   5        0.46      -13.05     13.05 o 
 -10   7   5        0.19       -7.38     18.02 o 
  -9   7   5       19.91       16.94      9.27 o 
  -8   7   5       19.88       24.58      9.79 o 
  -7   7   5       87.76       75.78      6.58 o 
  -6   7   5       41.14       30.90      4.97 o 
  -5   7   5       47.45       52.67      4.89 o 
  -4   7   5       10.33        9.69      2.57 o 
  -3   7   5       23.88       21.93      2.20 o 
  -2   7   5       25.02       18.22      5.44 o 
  -1   7   5       56.31       52.44     12.66 o 
   0   7   5       19.16       17.61      5.27 o 
   1   7   5       71.53       61.53      2.94 o 
   2   7   5       38.36       41.39      3.04 o 
   3   7   5       57.05       58.80      4.44 o 
   4   7   5       23.23       25.11      3.60 o 
   5   7   5       39.70       33.88      3.86 o 
   6   7   5        1.03        3.23      4.63 o 
   7   7   5        0.13       -1.57      6.32 o 
   8   7   5       12.79       21.85      9.63 o 
   9   7   5        1.54       -7.92     10.08 o 
  10   7   5        0.30        7.49     17.36 o 
 -10   8   5        0.02       -7.25      7.25 o 
  -9   8   5        0.52        6.93     20.63 o 
  -8   8   5        0.08       16.13      7.19 o 
  -7   8   5       12.40        8.83      6.01 o 
  -6   8   5        1.43       -0.35      4.14 o 
  -5   8   5        2.35        1.62      3.04 o 
  -4   8   5      107.33       95.03      9.79 o 
  -3   8   5        5.04        8.75     11.23 o 
  -2   8   5       79.05       71.73      7.44 o 
  -1   8   5       15.67       15.11      5.39 o 
   0   8   5       32.26       43.01     11.10 o 
   1   8   5        0.01        7.06      2.87 o 
   2   8   5       67.98       60.13      3.53 o 
   3   8   5      172.04      165.87      6.89 o 
   4   8   5        6.61        5.91      3.49 o 
   5   8   5        5.77        1.23      3.41 o 
   6   8   5        1.33       -1.00      4.79 o 
   7   8   5        0.32        2.64      6.40 o 
   8   8   5        2.33       14.08     13.45 o 
   9   8   5        3.67       12.75     22.59 o 
  10   8   5       41.67       47.44     12.73 o 
  -9   9   5        3.22       29.50     14.49 o 
  -8   9   5        1.48        6.73      8.73 o 
  -7   9   5      118.30       99.04     12.01 o 
  -6   9   5        0.00       -3.41      4.05 o 
  -5   9   5        0.02       -0.69      3.41 o 
  -4   9   5       10.19       15.29      3.23 o 
  -3   9   5       20.65       18.01      2.09 o 
  -2   9   5        0.02       -4.50      4.50 o 
  -1   9   5       29.58       24.63      9.40 o 
   0   9   5      431.07      430.02     19.48 o 
   1   9   5      207.06      220.92      7.22 o 
   2   9   5      197.13      215.25     13.32 o 
   3   9   5      481.32      504.40     15.55 o 
   4   9   5        2.61        2.71      3.57 o 
   5   9   5      210.13      186.82     12.14 o 
   6   9   5        0.13       -1.46      5.74 o 
   7   9   5        1.42        6.63      3.76 o 
   8   9   5        1.80       18.16     10.89 o 
   9   9   5        2.88        8.92     13.20 o 
  -9  10   5        1.63      -10.52     10.52 o 
  -8  10   5        3.23        5.91      9.39 o 
  -7  10   5       41.19       49.54      9.21 o 
  -6  10   5      166.40      181.71     12.55 o 
  -5  10   5        0.71        0.39      3.69 o 
  -4  10   5      174.63      164.72      7.99 o 
  -3  10   5       48.35       43.47      2.78 o 
  -2  10   5        4.66        4.00      8.75 o 
  -1  10   5        0.98        3.51      6.18 o 
   0  10   5       10.00        8.09      7.83 o 
   1  10   5       84.47       82.55      3.97 o 
   2  10   5      304.38      299.79     11.11 o 
   3  10   5       99.17       88.94      5.99 o 
   4  10   5       25.27       25.65      4.25 o 
   5  10   5      385.38      354.40     21.41 o 
   6  10   5       85.55       79.25      6.95 o 
   7  10   5        2.09       -7.75     24.41 o 
   8  10   5       19.56       47.54     14.75 o 
   9  10   5       48.91       68.51     35.51 o 
  -9  11   5        1.51       15.41     16.97 o 
  -8  11   5       46.02       35.86      9.27 o 
  -7  11   5       59.42       73.63     10.67 o 
  -6  11   5      109.23      113.49     27.16 o 
  -5  11   5        1.46        1.49      3.64 o 
  -4  11   5       26.15       23.24      3.13 o 
  -3  11   5        4.98        6.27      2.35 o 
  -2  11   5       24.89       24.28      2.09 o 
  -1  11   5       29.92       35.23      6.40 o 
   0  11   5        8.82        4.39      1.96 o 
   1  11   5        3.80        7.31      2.27 o 
   2  11   5      666.73      666.19     35.77 o 
   3  11   5      154.47      193.73      9.13 o 
   4  11   5      153.50      151.66      8.44 o 
   5  11   5       62.13       66.35     14.88 o 
   6  11   5      103.50      107.84      7.93 o 
   7  11   5        3.24        4.87      8.41 o 
   8  11   5        0.08        2.35     15.14 o 
   9  11   5        2.83       -6.27     11.38 o 
  -8  12   5        5.60       19.58     14.10 o 
  -7  12   5      216.53      218.80     16.41 o 
  -6  12   5      159.59      174.41     14.88 o 
  -5  12   5       71.75       55.03      7.83 o 
  -4  12   5      114.83      101.05      7.31 o 
  -3  12   5        0.60       -2.61      2.61 o 
  -2  12   5        6.95        4.70      2.35 o 
  -1  12   5        0.84        1.31      2.35 o 
   0  12   5       57.95       69.46      4.44 o 
   1  12   5        7.17       13.06      2.87 o 
   2  12   5      322.93      316.73     14.62 o 
   3  12   5      143.36      167.23      9.59 o 
   4  12   5      142.19      119.35      7.65 o 
   5  12   5        0.23       -3.94      3.94 o 
   6  12   5        2.61        8.88      7.83 o 
   7  12   5        9.44       11.10      9.40 o 
   8  12   5        8.61       40.58     17.63 o 
  -8  13   5       12.23       61.36     16.45 o 
  -7  13   5       25.59      -15.14     19.06 o 
  -6  13   5       25.75       31.03      7.75 o 
  -5  13   5       30.55       35.77      8.09 o 
  -4  13   5       20.64       13.84      3.66 o 
  -3  13   5        2.06        2.61      2.87 o 
  -2  13   5        1.73        0.26      2.61 o 
  -1  13   5      412.04      456.95     19.06 o 
   0  13   5        9.24        4.44      3.13 o 
   1  13   5      115.41      130.03      7.57 o 
   2  13   5        1.59        2.09      3.92 o 
   3  13   5        6.57        7.48      5.33 o 
   4  13   5        3.37        4.53      4.08 o 
   5  13   5       33.93       24.20      6.58 o 
   6  13   5        0.87       13.50      8.23 o 
   7  13   5       29.37       31.09     12.61 o 
   8  13   5        1.00        4.89     16.58 o 
  -7  14   5       17.91       22.72     21.41 o 
  -6  14   5      154.34      149.88     20.63 o 
  -5  14   5       13.45        9.14      5.74 o 
  -4  14   5       58.08       70.76      8.36 o 
  -3  14   5      400.76      451.20     28.98 o 
  -2  14   5      166.80      165.28      8.36 o 
  -1  14   5       14.66       14.10      3.66 o 
   0  14   5      365.81      371.83     15.93 o 
   1  14   5        3.96        7.83      3.66 o 
   2  14   5       16.65       19.06      4.70 o 
   3  14   5        0.28       -0.26      4.96 o 
   4  14   5        3.72        2.75      5.46 o 
   5  14   5        0.14        5.45     11.49 o 
   6  14   5        8.26        7.45     12.40 o 
   7  14   5        5.58        2.04     10.29 o 
  -7  15   5       14.94       34.21     17.76 o 
  -5  15   5       20.37        5.74     14.88 o 
  -4  15   5        2.40       -1.31     11.75 o 
  -3  15   5        0.41       -5.22      5.22 o 
  -2  15   5      155.70      128.21     11.23 o 
  -1  15   5       33.52       47.52      6.79 o 
   0  15   5      122.15      147.27     11.49 o 
   1  15   5        0.68        0.78      5.48 o 
   2  15   5       18.14       16.45      6.53 o 
   3  15   5       12.01       16.71      8.09 o 
   4  15   5       66.36       80.35     17.36 o 
   5  15   5        1.14        3.06     16.19 o 
   6  15   5        0.69        2.55     22.33 o 
   7  15   5        1.55        9.86     11.75 o 
  -6  16   5       20.33       29.51     15.41 o 
  -5  16   5        0.13      -10.97     12.79 o 
  -4  16   5       10.14        3.39     13.58 o 
  -3  16   5       24.45        5.48     14.62 o 
  -2  16   5        4.64        8.36      6.01 o 
  -1  16   5      297.43      341.54     24.81 o 
   0  16   5       21.03       28.72      6.53 o 
   1  16   5        2.18        1.04      6.27 o 
   2  16   5       22.18       21.93      8.09 o 
   3  16   5       72.97       90.87     10.18 o 
   4  16   5       26.56       31.59     15.67 o 
   5  16   5        0.33        0.14      7.15 o 
   6  16   5        2.98       15.37     10.59 o 
  -5  17   5        0.09       16.45     15.67 o 
  -4  17   5       50.34       46.74     16.19 o 
  -3  17   5        8.48       26.11     15.14 o 
  -2  17   5      126.69      127.16     24.81 o 
  -1  17   5       51.05       73.11     21.93 o 
   0  17   5       33.96       27.42     12.79 o 
   1  17   5        0.24       10.18     14.36 o 
   2  17   5        0.61      -18.54     18.54 o 
   3  17   5       27.18       21.41      9.92 o 
   4  17   5        3.81        7.31     14.62 o 
   5  17   5       14.84       22.19     18.02 o 
  -4  18   5        3.53       32.64     25.59 o 
  -3  18   5        2.31      -22.46     22.46 o 
  -2  18   5        0.51        0.26     13.58 o 
  -1  18   5        0.55       17.49     16.97 o 
   0  18   5        1.88       22.46     21.41 o 
   1  18   5        3.62       18.02     15.41 o 
   2  18   5        1.51       20.37     15.14 o 
   3  18   5       26.30       30.81     26.89 o 
   4  18   5        2.43       -3.92     16.45 o 
  -3  19   5        0.00        3.66     24.54 o 
  -2  19   5        0.19       26.37     24.28 o 
  -1  19   5        9.28       30.55     17.49 o 
   0  19   5       18.63       53.01     20.11 o 
   1  19   5       11.04       24.28     21.67 o 
   2  19   5        5.64        8.62     14.62 o 
   3  19   5       32.98       37.08     15.67 o 
 -10   0   6        9.14      -11.49     15.93 o 
  -9   0   6        2.32        4.70      7.31 o 
  -8   0   6       10.22       13.06      4.96 o 
  -7   0   6        7.37       10.71      5.48 o 
  -6   0   6       22.17       22.98      5.74 o 
  -5   0   6      755.44      822.25     38.91 o 
  -4   0   6        7.09       11.23      4.70 o 
  -3   0   6      993.80     1071.61     38.64 o 
  -2   0   6      345.48      397.15     14.62 o 
  -1   0   6      549.75      578.89     16.19 o 
   0   0   6       20.02       12.79      2.87 o 
   1   0   6      388.81      453.81     19.06 o 
   2   0   6       40.95       51.18      4.70 o 
   3   0   6       76.39       80.16      6.27 o 
   4   0   6       63.61       69.46      6.27 o 
   5   0   6      135.78      121.68      8.62 o 
   6   0   6      132.67      134.47      9.14 o 
   7   0   6        1.31        6.53     12.27 o 
   8   0   6       14.65       -6.53     11.75 o 
   9   0   6       68.77       71.02     14.10 o 
  10   0   6      188.54      258.76     31.86 o 
 -10   1   6       42.42       45.44     10.14 o 
  -9   1   6        4.41       20.78      6.52 o 
  -8   1   6        2.38        3.83      3.86 o 
  -7   1   6        5.41       -1.49      3.83 o 
  -6   1   6      233.87      238.27      8.77 o 
  -5   1   6      227.77      223.88     14.88 o 
  -4   1   6      801.47      853.34     24.68 o 
  -3   1   6       33.43       30.82      6.53 o 
  -2   1   6       63.67       59.12      3.26 o 
  -1   1   6        6.27        8.00      2.22 o 
   0   1   6        0.36        0.95      3.26 o 
   1   1   6        3.00        3.18      4.11 o 
   2   1   6      108.33      121.05      4.60 o 
   3   1   6        1.91        5.78      2.70 o 
   4   1   6      211.26      183.85      7.70 o 
   5   1   6      391.27      403.52     17.10 o 
   6   1   6        5.86        8.89      4.58 o 
   7   1   6        0.54       -2.90      9.31 o 
   8   1   6       20.24       12.96     10.22 o 
   9   1   6        0.15       -3.71      8.63 o 
  10   1   6        0.13        1.94      8.47 o 
 -10   2   6       20.72       21.25     12.53 o 
  -9   2   6       16.02       23.36      7.75 o 
  -8   2   6        0.03        4.38      6.66 o 
  -7   2   6        6.23        4.09      6.66 o 
  -6   2   6       34.91       31.42      3.60 o 
  -5   2   6      353.49      368.95     22.85 o 
  -4   2   6      897.45      977.55     29.77 o 
  -3   2   6        5.01        6.53      5.88 o 
  -2   2   6       94.72       90.52      3.43 o 
  -1   2   6       67.71       73.77      7.57 o 
   0   2   6       14.93        8.97      1.69 o 
   1   2   6        0.67        1.98      1.98 o 
   2   2   6      130.15      143.52      5.57 o 
   3   2   6       49.03       46.69      3.49 o 
   4   2   6      125.62      113.77      5.13 o 
   5   2   6        0.08       -0.10      3.24 o 
   6   2   6       38.69       38.32      5.01 o 
   7   2   6       10.92        2.20      4.83 o 
   8   2   6       18.73       12.40     10.44 o 
   9   2   6        2.22        4.28      9.77 o 
  10   2   6        4.83       33.52     25.07 o 
 -10   3   6        4.72        8.83     17.10 o 
  -9   3   6        4.52        2.52     14.36 o 
  -8   3   6        0.75        1.13     18.67 o 
  -7   3   6       11.44       13.88      7.57 o 
  -6   3   6       19.67       13.19      3.20 o 
  -5   3   6      299.95      297.70     10.42 o 
  -4   3   6      747.01      778.86     24.15 o 
  -3   3   6      209.38      203.88      6.79 o 
  -2   3   6       22.70       31.33      4.70 o 
  -1   3   6       19.49       19.32      3.92 o 
   0   3   6        3.79        2.87      4.18 o 
   1   3   6      290.26      301.85      7.87 o 
   2   3   6        5.05        1.87      2.19 o 
   3   3   6       35.18       30.52      3.38 o 
   4   3   6       26.63       22.08      4.01 o 
   5   3   6      160.71      157.72     14.49 o 
   6   3   6        4.45        1.50      4.23 o 
   7   3   6       17.60       21.72      5.27 o 
   8   3   6       67.18       62.53      9.68 o 
   9   3   6        0.14        8.09      9.77 o 
  10   3   6        0.05        0.74     10.42 o 
 -10   4   6       30.29       24.54      8.50 o 
  -9   4   6       15.06       24.26      8.33 o 
  -8   4   6       47.73       36.89      6.95 o 
  -7   4   6        0.68        1.57      3.66 o 
  -6   4   6       84.84       79.42      5.44 o 
  -5   4   6       98.03       91.97      8.49 o 
  -4   4   6       56.37       58.07      5.88 o 
  -3   4   6      163.11      155.10      9.66 o 
  -2   4   6       23.55       15.41      4.44 o 
  -1   4   6       17.43       13.84      4.18 o 
   0   4   6       25.48       29.51      5.48 o 
   1   4   6       30.38       20.37      5.22 o 
   2   4   6        7.07        9.77      5.09 o 
   3   4   6      176.81      162.52      7.46 o 
   4   4   6      116.24      109.23     13.45 o 
   5   4   6       87.52       85.61      6.82 o 
   6   4   6       46.49       38.29      5.32 o 
   7   4   6      106.36      117.67      8.09 o 
   8   4   6       15.16       14.33      8.83 o 
   9   4   6       15.80       38.11     12.40 o 
 -10   5   6       21.38       31.59     14.10 o 
  -9   5   6       13.00       29.89      8.72 o 
  -8   5   6        1.11       14.70      6.74 o 
  -7   5   6       32.80       31.22      4.97 o 
  -6   5   6       13.34        7.83      3.70 o 
  -5   5   6       13.60       17.92      4.05 o 
  -4   5   6       56.04       57.58      3.41 o 
  -3   5   6        1.79        7.57      4.70 o 
  -2   5   6      155.67      158.76     10.71 o 
  -1   5   6       27.93       24.02      6.27 o 
   0   5   6        0.07       -1.83      4.44 o 
   1   5   6       87.39       68.41      7.57 o 
   2   5   6       10.05       11.08      2.19 o 
   3   5   6      247.59      253.19     21.02 o 
   4   5   6      117.60      109.27     12.01 o 
   5   5   6       26.25       31.92      4.83 o 
   6   5   6       16.16       41.98      7.34 o 
   7   5   6       26.59       26.89      5.43 o 
   8   5   6       13.99       13.37     11.64 o 
   9   5   6        8.42        6.39     10.74 o 
  -9   6   6       31.48       41.87      9.95 o 
  -8   6   6        5.57       12.51      8.31 o 
  -7   6   6        3.28       17.60      9.27 o 
  -6   6   6       23.09       21.55      3.78 o 
  -5   6   6        0.16        0.25      3.79 o 
  -4   6   6      236.14      246.87      9.27 o 
  -3   6   6       92.99       83.30      8.88 o 
  -2   6   6       15.70        9.66      6.79 o 
  -1   6   6       23.04       28.46      6.53 o 
   0   6   6      220.89      247.27     16.97 o 
   1   6   6       22.81       25.85      6.53 o 
   2   6   6       52.36       52.24      3.23 o 
   3   6   6       30.46       23.20      3.92 o 
   4   6   6        3.79        1.25      3.78 o 
   5   6   6      133.29      132.63      9.79 o 
   6   6   6       44.44       33.07      5.83 o 
   7   6   6       58.33       58.26      8.39 o 
   8   6   6        0.80        1.54     11.06 o 
   9   6   6        7.17        5.89     10.90 o 
  -9   7   6        1.09       -9.14      9.92 o 
  -8   7   6        0.34       19.60      9.65 o 
  -7   7   6        9.49        6.45      6.23 o 
  -6   7   6       24.63       19.63      4.33 o 
  -5   7   6       64.24       70.22     14.10 o 
  -4   7   6       32.60       30.81     11.49 o 
  -3   7   6      125.18      111.76     10.97 o 
  -2   7   6      116.65      108.36      9.66 o 
  -1   7   6        0.15       -3.66      6.14 o 
   0   7   6      425.82      454.97     19.26 o 
   1   7   6       86.35       96.32      8.16 o 
   2   7   6       54.43       54.43      2.75 o 
   3   7   6       10.93       10.71      3.32 o 
   4   7   6       94.49       86.03     12.93 o 
   5   7   6      233.20      247.86     13.43 o 
   6   7   6        5.55       10.47      6.92 o 
   7   7   6        1.72       16.02     10.44 o 
   8   7   6       20.36       28.63     11.25 o 
   9   7   6        0.50       10.03     24.02 o 
  -9   8   6       34.20       75.20     24.81 o 
  -8   8   6       28.15       39.17     18.54 o 
  -7   8   6       46.91       29.41      8.62 o 
  -6   8   6       10.30        5.73      4.71 o 
  -5   8   6      208.56      209.12     17.49 o 
  -4   8   6        2.02       -4.44      6.27 o 
  -3   8   6       35.27       20.37      7.57 o 
  -2   8   6        4.39       13.32      5.74 o 
  -1   8   6        3.86        4.32     15.93 o 
   0   8   6       55.14       51.13      7.90 o 
   1   8   6       57.76       57.05      7.97 o 
   2   8   6       32.75       29.29      4.70 o 
   3   8   6      145.26      134.27      6.54 o 
   4   8   6      164.17      178.84      7.66 o 
   5   8   6        0.62        2.46      6.27 o 
   6   8   6        6.62        7.92     16.71 o 
   7   8   6        0.97        2.48     10.11 o 
   8   8   6        2.91       -8.18     11.62 o 
   9   8   6        3.78        7.21     10.49 o 
  -9   9   6       47.84       49.87     25.33 o 
  -7   9   6        7.71       12.27     12.79 o 
  -6   9   6        8.20        8.64      5.16 o 
  -5   9   6       41.06       28.41      6.01 o 
  -4   9   6      116.36       92.96     11.49 o 
  -3   9   6       51.42       37.08      8.36 o 
  -2   9   6        4.10        6.27      6.27 o 
  -1   9   6      264.76      261.64     18.80 o 
   0   9   6       36.74       18.80      7.57 o 
   1   9   6        3.82       15.72      9.27 o 
   2   9   6       51.20       54.10     11.49 o 
   3   9   6        0.45       -3.04      3.04 o 
   4   9   6        6.28       10.30      3.97 o 
   5   9   6       38.14       40.22      7.44 o 
   6   9   6        0.07        0.49      6.14 o 
   7   9   6       14.03       16.12      9.27 o 
   8   9   6        9.16       18.48     15.28 o 
  -8  10   6       52.72       23.24     18.54 o 
  -7  10   6        5.02       -7.57     13.58 o 
  -6  10   6       10.73       12.27     13.58 o 
  -5  10   6       24.85       28.20      4.96 o 
  -4  10   6       42.08       65.80     16.71 o 
  -3  10   6       38.25       22.46     15.67 o 
  -2  10   6        0.23       10.18      7.05 o 
  -1  10   6       42.35       43.08      7.83 o 
   0  10   6       34.86       33.94      7.83 o 
   1  10   6       18.45       12.79      8.62 o 
   2  10   6      646.82      718.32     23.50 o 
   3  10   6       68.63       61.79      5.08 o 
   4  10   6       45.13       46.13      5.20 o 
   5  10   6        8.85        7.70      3.68 o 
   6  10   6       15.59        7.75      8.30 o 
   7  10   6        6.20       21.64      9.44 o 
   8  10   6       39.51       97.82     26.37 o 
  -8  11   6       23.63       33.16     20.63 o 
  -7  11   6        0.64        5.48     13.58 o 
  -6  11   6       72.11       55.36     18.28 o 
  -5  11   6       59.75       60.06     14.10 o 
  -4  11   6       18.05       30.55     12.27 o 
  -3  11   6       86.26       75.72     12.53 o 
  -2  11   6      233.72      233.96     28.72 o 
  -1  11   6        5.65        7.57     11.75 o 
   0  11   6       13.64       35.51     15.41 o 
   1  11   6       18.10       33.42     12.53 o 
   2  11   6       58.78       57.97      4.18 o 
   3  11   6      240.67      221.73     10.65 o 
   4  11   6       15.51       13.01      4.23 o 
   5  11   6       10.97        9.61      6.48 o 
   6  11   6       33.74       47.11     11.43 o 
   7  11   6       58.19       66.99     12.51 o 
   8  11   6       37.29       59.87     13.73 o 
  -7  12   6       14.08      -14.36     14.36 o 
  -5  12   6        0.97       41.52     17.49 o 
  -4  12   6       37.13       24.28     13.58 o 
  -3  12   6       14.89       42.82     15.14 o 
  -2  12   6        6.67       -3.39     10.18 o 
  -1  12   6       10.99       13.06     10.44 o 
   0  12   6       16.37       16.45     16.97 o 
   1  12   6       86.34      114.11     22.46 o 
   2  12   6        8.58        3.39      2.87 o 
   3  12   6       78.91       60.58     13.58 o 
   4  12   6       17.92       21.85     12.01 o 
   5  12   6        0.52        1.85      7.91 o 
   6  12   6        5.69        7.35      6.44 o 
   7  12   6        1.35      -15.93     15.93 o 
  -7  13   6        7.58       18.80     18.02 o 
  -5  13   6        0.21        1.04     18.54 o 
  -4  13   6        0.37        1.04     18.02 o 
  -3  13   6        5.42        7.05     12.79 o 
  -2  13   6       46.35       62.67     21.41 o 
  -1  13   6       40.83       32.12     19.84 o 
   0  13   6        0.09        6.27     17.23 o 
   1  13   6       15.91       20.63     19.06 o 
   2  13   6        5.58       -0.52      4.44 o 
   3  13   6       43.36       30.55      6.53 o 
   4  13   6       21.31       19.09      7.31 o 
   5  13   6        0.03       -5.36      9.79 o 
   6  13   6        1.96       17.23     22.98 o 
   7  13   6       48.21       57.97     19.58 o 
  -6  14   6       10.98        7.57     21.67 o 
  -5  14   6       19.27        7.83     19.32 o 
  -4  14   6        6.08      -20.11     20.11 o 
  -3  14   6      120.11      143.61     21.93 o 
  -2  14   6       69.11       60.58     16.45 o 
  -1  14   6      184.98      211.50     25.33 o 
   0  14   6       30.32       42.82     15.41 o 
   1  14   6        0.03       51.44     20.11 o 
   2  14   6       11.50       -6.01     17.76 o 
   3  14   6        0.64      -22.98     22.98 o 
   4  14   6       20.07       -2.35     20.37 o 
   5  14   6        0.36        1.04     13.06 o 
   6  14   6        9.49       43.34     19.58 o 
  -6  15   6       25.20       58.23     24.81 o 
  -5  15   6       10.38      -11.23     18.28 o 
  -4  15   6       32.03       18.28     15.93 o 
  -3  15   6      100.82       52.48     16.45 o 
  -2  15   6       52.78       94.26     22.98 o 
  -1  15   6       23.70        9.66     13.58 o 
   0  15   6       29.70       26.37     13.58 o 
   1  15   6        5.99       16.71     13.84 o 
   2  15   6        1.68      -19.84     19.84 o 
   3  15   6       38.83       81.99     21.15 o 
   4  15   6       40.32       67.63     14.88 o 
   5  15   6        0.32       -3.39     15.67 o 
  -5  16   6        0.81       18.54     17.49 o 
  -4  16   6        4.72       26.37     15.67 o 
  -3  16   6        0.00       19.32     18.02 o 
  -2  16   6      203.09      236.31     28.46 o 
  -1  16   6      272.84      338.93     48.83 o 
   0  16   6        7.87       -6.53     14.88 o 
   1  16   6       58.99       92.17     18.02 o 
   2  16   6        4.05      -16.97     20.11 o 
   3  16   6        1.00      -22.46     22.46 o 
   4  16   6        9.47       14.62     16.45 o 
  -4  17   6       18.52       59.79     25.85 o 
  -3  17   6        0.01       -6.27     20.11 o 
  -2  17   6       17.83       26.11     19.84 o 
  -1  17   6       17.94       74.16     20.89 o 
   0  17   6       66.66       83.03     24.28 o 
   1  17   6       15.14       20.37     17.23 o 
   2  17   6        2.11      -15.67     15.67 o 
   3  17   6        6.90        0.52     21.15 o 
  -2  18   6       10.69      -23.76     23.76 o 
  -1  18   6       21.36      -13.58     24.02 o 
   0  18   6        1.11       11.49     16.45 o 
   1  18   6        4.62        4.18     22.46 o 
   2  18   6       30.35       55.09     19.58 o 
  -9   1   7        1.16        9.86      8.77 o 
  -8   1   7       36.97       35.79     14.75 o 
  -7   1   7        0.51       11.52      7.05 o 
  -6   1   7        0.38        0.80      7.18 o 
  -5   1   7       12.09        7.69      4.31 o 
  -4   1   7       46.92       34.39      2.94 o 
  -3   1   7       20.74       21.27      2.86 o 
  -2   1   7        0.00        0.00      2.12 o 
  -1   1   7      307.28      294.01      8.58 o 
   0   1   7       87.68       80.21      7.83 o 
   1   1   7      138.15      129.89     13.06 o 
   2   1   7        4.55        7.05      2.77 o 
   3   1   7       30.46       50.86     10.84 o 
   4   1   7        1.50        4.05      3.32 o 
   5   1   7       13.12       12.93      3.69 o 
   6   1   7        9.00       11.59      4.70 o 
   7   1   7        7.28       16.41      9.50 o 
   8   1   7        0.08        7.76     13.71 o 
   9   1   7        1.51       14.73      9.09 o 
  -9   2   7       36.82       58.75     12.01 o 
  -8   2   7        0.04       18.07      7.28 o 
  -7   2   7       17.02       18.68      8.75 o 
  -6   2   7        0.79       -2.50      3.26 o 
  -5   2   7        1.87       -0.57      2.86 o 
  -4   2   7      115.50      117.74      5.26 o 
  -3   2   7       14.40       14.61      6.66 o 
  -2   2   7       37.96       43.65      4.75 o 
  -1   2   7       79.78       71.55      6.18 o 
   0   2   7      214.84      198.39      6.20 o 
   1   2   7        4.42       10.44      2.41 o 
   2   2   7       57.20       60.39      4.05 o 
   3   2   7        7.07       11.57      2.87 o 
   4   2   7      289.57      285.65     10.40 o 
   5   2   7      174.83      162.19      8.28 o 
   6   2   7      204.18      194.52     10.84 o 
   7   2   7       35.09       35.82      8.40 o 
   8   2   7        5.68       -2.22     10.33 o 
   9   2   7        2.01       10.92      9.37 o 
  -9   3   7       24.61       30.81     12.79 o 
  -8   3   7        7.42        1.31     11.49 o 
  -7   3   7       56.94       66.23      9.01 o 
  -6   3   7       23.50       14.71     10.18 o 
  -5   3   7        5.01        3.30      2.86 o 
  -4   3   7        6.14        3.74      2.61 o 
  -3   3   7       17.83       12.79      4.70 o 
  -2   3   7       27.99       27.94      5.48 o 
  -1   3   7       77.61       72.59      5.74 o 
   0   3   7      118.43      110.97      7.83 o 
   1   3   7        0.05        0.47      1.67 o 
   2   3   7       30.62       30.43      3.14 o 
   3   3   7        4.90        5.39      3.26 o 
   4   3   7      102.01      115.31      5.90 o 
   5   3   7        5.96       -0.14      6.14 o 
   6   3   7        0.61        5.00     12.27 o 
   7   3   7       14.04       23.56      8.23 o 
   8   3   7       10.79        2.55      8.40 o 
   9   3   7        2.86       -7.10     14.62 o 
  -9   4   7        5.69        2.61      8.36 o 
  -8   4   7        0.50       -4.44      8.88 o 
  -7   4   7       10.42       14.45      5.53 o 
  -6   4   7        9.70        3.61      4.64 o 
  -5   4   7        8.21        6.93      3.92 o 
  -4   4   7       29.64       35.25      6.01 o 
  -3   4   7        0.89        7.31      5.48 o 
  -2   4   7        1.41        6.27      4.70 o 
  -1   4   7       16.30        7.83      4.96 o 
   0   4   7      145.67      133.43      8.62 o 
   1   4   7       17.48       24.02      7.31 o 
   2   4   7        4.23        0.76      3.39 o 
   3   4   7       73.91       62.60      4.99 o 
   4   4   7       45.30       40.62      7.05 o 
   5   4   7      621.15      647.97     21.59 o 
   6   4   7       51.32       50.86     15.80 o 
   7   4   7       67.09       59.28     22.72 o 
   8   4   7        1.40       -8.28      8.28 o 
  -9   5   7       88.05      122.20     19.58 o 
  -8   5   7        0.12        3.92     12.53 o 
  -7   5   7        0.02       11.49      7.83 o 
  -6   5   7        4.22       -2.58      3.89 o 
  -5   5   7       13.26       -6.01     10.18 o 
  -4   5   7       10.03        6.27      7.05 o 
  -3   5   7       94.61       72.07      7.83 o 
  -2   5   7        0.00       -1.04      6.53 o 
  -1   5   7       39.69       45.96      6.79 o 
   0   5   7        2.68       13.32      7.83 o 
   1   5   7       19.75       26.63      8.36 o 
   2   5   7        0.42       -1.24      2.30 o 
   3   5   7      177.48      160.70      7.66 o 
   4   5   7      126.42      138.71      7.28 o 
   5   5   7       42.70       49.76      6.59 o 
   6   5   7       36.87       29.09      8.22 o 
   7   5   7       10.35        4.63      5.47 o 
   8   5   7        2.08        7.00      9.03 o 
  -8   6   7       47.68       67.37     11.49 o 
  -7   6   7       15.37       20.63     10.97 o 
  -6   6   7       33.34       25.33     11.23 o 
  -5   6   7       12.34        8.09      9.14 o 
  -4   6   7       12.55       17.76      8.36 o 
  -3   6   7        5.36        2.61      4.70 o 
  -2   6   7       50.09       34.99      7.83 o 
  -1   6   7       88.24       90.08      7.57 o 
   0   6   7       89.09      106.53     11.23 o 
   1   6   7        0.29        3.92      6.53 o 
   2   6   7        2.40       15.93      5.74 o 
   3   6   7        6.87        5.48      3.13 o 
   4   6   7      245.68      264.12     11.08 o 
   5   6   7       39.00       34.63     10.05 o 
   6   6   7        9.50        4.73      8.21 o 
   7   6   7       30.75       66.13     19.19 o 
   8   6   7        1.39       -8.28      9.78 o 
  -8   7   7        2.07       14.36      7.83 o 
  -7   7   7        0.08      -14.62     14.62 o 
  -6   7   7        0.58       38.12     17.76 o 
  -5   7   7       47.28       49.09     12.79 o 
  -4   7   7        0.37        3.39      6.53 o 
  -3   7   7        2.27        8.09      8.09 o 
  -2   7   7       70.69       60.58      7.57 o 
  -1   7   7       94.24       82.77     10.71 o 
   0   7   7       11.47        9.66      8.62 o 
   1   7   7        0.40       -3.66      7.05 o 
   2   7   7        0.10        9.66      8.62 o 
   3   7   7       52.28       42.83      4.57 o 
   4   7   7       18.18       19.62      7.05 o 
   5   7   7       11.10       11.74     16.32 o 
   6   7   7        1.73       -3.13      7.39 o 
   7   7   7        2.12       -1.57     10.71 o 
   8   7   7        6.14        8.29     22.85 o 
  -8   8   7       27.28       25.85     14.88 o 
  -7   8   7        3.26       13.58     16.97 o 
  -6   8   7        0.00       -7.57     11.49 o 
  -5   8   7       18.00        3.39      9.92 o 
  -4   8   7       19.65       42.82     16.19 o 
  -3   8   7       32.35       41.52     10.44 o 
  -2   8   7       16.25        8.36      6.27 o 
  -1   8   7        0.11       20.11      8.88 o 
   0   8   7      224.90      240.49     15.41 o 
   1   8   7       49.19       35.25      8.62 o 
   2   8   7      129.96      137.08     12.79 o 
   3   8   7        2.75       -1.04      2.87 o 
   4   8   7       60.82       71.03      7.24 o 
   5   8   7        0.00       17.31     19.84 o 
   6   8   7        0.01       -7.84      7.84 o 
   7   8   7        7.72       12.30      9.88 o 
   8   8   7        9.53       -4.96     14.10 o 
  -7   9   7        4.34      -12.01     12.01 o 
  -5   9   7        2.74        1.04     15.41 o 
  -4   9   7        6.28        1.04     10.71 o 
  -3   9   7        0.07       -9.92      9.92 o 
  -2   9   7       66.57       52.22      7.31 o 
  -1   9   7       12.69        6.79      9.66 o 
   0   9   7      118.66      121.42     12.27 o 
   1   9   7      349.01      310.99     28.20 o 
   2   9   7        0.04       -1.57      9.92 o 
   3   9   7       79.63       71.39      6.05 o 
   4   9   7        5.97       -0.46      7.57 o 
   5   9   7       44.98       28.28      6.41 o 
   6   9   7        1.70       -2.80      8.47 o 
   7   9   7        1.63      -13.32     22.46 o 
  -7  10   7       36.99       39.69     14.62 o 
  -6  10   7       30.65       35.77     14.36 o 
  -5  10   7        0.92      -10.97     10.97 o 
  -4  10   7        0.50       17.23     14.10 o 
  -3  10   7       10.41       17.23      9.92 o 
  -2  10   7       26.62       25.07     12.01 o 
  -1  10   7       56.98       46.48     18.02 o 
   0  10   7        6.49        6.27     18.02 o 
   1  10   7      336.53      312.55     30.29 o 
   2  10   7        1.13       -9.14      9.14 o 
   3  10   7       20.87       46.22     15.67 o 
   4  10   7        2.14      -18.54     18.54 o 
   5  10   7       11.80        0.78     18.80 o 
   6  10   7        0.16       -1.57     15.67 o 
   7  10   7        0.14       35.25     17.23 o 
  -6  11   7        2.59        0.00     21.93 o 
  -5  11   7        6.52        7.83     17.23 o 
  -4  11   7        2.80        1.83     13.06 o 
  -3  11   7        5.14       25.07     16.19 o 
  -2  11   7        2.83       -9.14     18.28 o 
  -1  11   7        1.10      -17.23     17.23 o 
   0  11   7      114.84      144.92     20.89 o 
   1  11   7      105.93      101.83     21.15 o 
   2  11   7      146.25      151.71     20.11 o 
   3  11   7        0.30       -0.78     10.97 o 
   4  11   7      235.21      221.42     25.07 o 
   5  11   7        2.37       -9.14     17.49 o 
   6  11   7        9.50       15.93     21.15 o 
  -6  12   7        1.99       35.25     22.98 o 
  -5  12   7       33.03       -4.96     20.11 o 
  -3  12   7        0.11        3.92     11.23 o 
  -2  12   7       67.52       77.29     19.32 o 
  -1  12   7       12.90       38.12     18.80 o 
   0  12   7      103.83       84.86     20.63 o 
   1  12   7        1.61      -16.19     16.19 o 
   2  12   7        0.00       43.34     23.50 o 
   3  12   7       63.86       85.65     21.15 o 
   4  12   7        9.11       27.68     19.06 o 
   5  12   7        3.25       -1.57     15.93 o 
   6  12   7        4.43        8.62     14.62 o 
  -5  13   7       26.37       44.39     16.45 o 
  -4  13   7       51.27      110.19     21.41 o 
  -3  13   7        6.59       12.01     18.54 o 
  -2  13   7       22.02       24.54     12.53 o 
  -1  13   7        1.28      -14.36     16.19 o 
   0  13   7        0.37      -15.14     15.14 o 
   1  13   7        3.82        0.52     19.06 o 
   2  13   7        0.66       13.58     13.06 o 
   3  13   7       21.83       21.67     13.84 o 
   4  13   7        0.49      -11.23     11.23 o 
   5  13   7        9.78       28.72     20.37 o 
  -5  14   7       34.10       35.77     24.02 o 
  -4  14   7        2.49       20.89     23.76 o 
  -3  14   7        5.98       16.71     15.67 o 
  -2  14   7      277.21      287.22     39.43 o 
  -1  14   7       11.16       31.59     14.10 o 
   0  14   7       15.45        2.87     19.06 o 
   1  14   7        2.62       -7.05     18.28 o 
   2  14   7       23.22       65.28     18.80 o 
   3  14   7        3.96      -11.49     15.93 o 
   4  14   7       11.24       24.28     20.63 o 
  -4  15   7       18.09       38.64     15.93 o 
  -3  15   7      104.86      100.27     27.16 o 
  -2  15   7        7.40       54.83     22.98 o 
  -1  15   7       29.79       40.73     16.71 o 
   0  15   7        2.21      -13.32     15.14 o 
   1  15   7        3.11      -16.19     21.15 o 
   2  15   7       51.34       66.32     21.67 o 
   3  15   7        4.71       14.88     14.10 o 
  -2  16   7       42.04       66.06     18.28 o 
  -1  16   7        7.43       20.37     22.72 o 
   0  16   7        0.02      -14.88     14.88 o 
   1  16   7       32.06       36.82     24.54 o 
   2  16   7       33.75       66.06     19.84 o 
  -7   0   8        3.28       32.90     16.45 o 
  -6   0   8       23.62        0.52     17.23 o 
  -5   0   8       12.08       -0.26      5.74 o 
  -4   0   8        1.51        4.70      5.22 o 
  -3   0   8       12.15        3.92      3.92 o 
  -2   0   8        5.75        3.92      3.39 o 
  -1   0   8      139.39      139.70      8.88 o 
   0   0   8       40.08       48.31      4.70 o 
   1   0   8       76.72       75.20      6.27 o 
   2   0   8        2.03        4.44      3.92 o 
   3   0   8      122.46      116.98      8.09 o 
   4   0   8      120.76      151.18      9.14 o 
   5   0   8        9.90        2.61      8.62 o 
   6   0   8        8.80       -0.78      8.62 o 
   7   0   8        0.02       12.79     14.62 o 
  -8   1   8       14.01       -3.36     14.55 o 
  -7   1   8        4.84       12.63      9.10 o 
  -6   1   8      218.94      241.65     27.29 o 
  -5   1   8        0.32        3.66      9.53 o 
  -4   1   8      176.42      157.82      8.12 o 
  -3   1   8       73.01       60.03      4.27 o 
  -2   1   8      156.08      144.77     10.58 o 
  -1   1   8        7.06        7.02      1.63 o 
   0   1   8        0.07        2.78      1.93 o 
   1   1   8        8.89        9.82      2.61 o 
   2   1   8        0.45        3.43      6.79 o 
   3   1   8       86.58       72.70      4.89 o 
   4   1   8        7.10        8.57      4.68 o 
   5   1   8       13.12       10.52      4.20 o 
   6   1   8       10.58        8.56     18.93 o 
   7   1   8        0.05        8.63      9.14 o 
  -8   2   8        0.00       -1.83     12.27 o 
  -7   2   8       69.53       49.13      9.09 o 
  -6   2   8      123.70      127.86     31.07 o 
  -5   2   8       49.65       71.99     23.89 o 
  -4   2   8        0.93       18.28     16.45 o 
  -3   2   8        0.00        1.99     11.62 o 
  -2   2   8        0.04       -2.47      3.31 o 
  -1   2   8        0.01       -1.12     11.62 o 
   0   2   8       93.14       96.60     14.75 o 
   1   2   8        5.98        0.02      1.91 o 
   2   2   8       20.38       15.77      2.98 o 
   3   2   8       30.55       27.78      4.05 o 
   4   2   8        5.87       10.18      4.05 o 
   5   2   8        1.65       15.44      6.67 o 
   6   2   8       18.32       14.16      9.40 o 
   7   2   8       10.14       12.47     11.35 o 
  -7   3   8       19.56       18.28      7.83 o 
  -6   3   8      247.40      278.60     21.78 o 
  -5   3   8      207.12      227.02     15.62 o 
  -4   3   8        9.33        6.02      4.67 o 
  -3   3   8        0.54        7.08      5.41 o 
  -2   3   8        8.43        0.87      8.62 o 
  -1   3   8        5.39        1.36     10.71 o 
   0   3   8       32.96       25.04      8.49 o 
   1   3   8        0.03        5.35      3.83 o 
   2   3   8        4.95        8.57      3.13 o 
   3   3   8      165.96      164.24      8.63 o 
   4   3   8        0.02       -6.40      6.40 o 
   5   3   8        4.17        6.40      5.94 o 
   6   3   8        8.68       -0.82     11.23 o 
   7   3   8       16.31       10.87      7.71 o 
  -7   4   8       56.85       62.93     11.23 o 
  -6   4   8       96.16      102.59     39.95 o 
  -5   4   8        0.49       13.97      8.85 o 
  -4   4   8        2.18       10.19      6.92 o 
  -3   4   8        2.76       -4.18      4.18 o 
  -2   4   8        6.17        8.09      4.96 o 
  -1   4   8        2.42        1.57      4.96 o 
   0   4   8       18.20       13.84      5.22 o 
   1   4   8        8.01       18.02      6.53 o 
   2   4   8      241.10      252.80     18.41 o 
   3   4   8       19.34       14.59      4.70 o 
   4   4   8        0.41        3.83      4.96 o 
   5   4   8       19.79       20.73      7.05 o 
   6   4   8       16.54       19.56     12.14 o 
   7   4   8       16.09       45.17     18.54 o 
  -7   5   8        8.95        9.66      8.36 o 
  -6   5   8       14.30       11.88     10.40 o 
  -5   5   8       77.00       63.73     11.17 o 
  -4   5   8        8.13        7.57      7.57 o 
  -3   5   8        6.80       -0.78      5.74 o 
  -2   5   8        2.69       -0.52      7.05 o 
  -1   5   8        3.09        5.48      5.48 o 
   0   5   8       20.99       35.25      6.79 o 
   1   5   8       16.60        2.87      8.09 o 
   2   5   8       54.12       42.04      8.09 o 
   3   5   8        9.49       26.89     11.49 o 
   4   5   8       19.60       24.90     11.45 o 
   5   5   8       32.69       15.89     29.38 o 
   6   5   8        3.86       -4.10     10.65 o 
   7   5   8        3.26       -5.22     11.23 o 
  -7   6   8        3.81      -17.49     17.49 o 
  -6   6   8       47.29       43.72     15.28 o 
  -5   6   8       25.36       42.04     14.36 o 
  -4   6   8       77.77       58.23     15.41 o 
  -3   6   8        3.27        2.87      7.05 o 
  -2   6   8       25.30       14.10      7.83 o 
  -1   6   8        2.82       18.28      6.27 o 
   0   6   8       41.05       56.66      9.92 o 
   1   6   8        3.50       -5.22      7.57 o 
   2   6   8       40.80       43.61      9.66 o 
   3   6   8        6.71       30.29      8.88 o 
   4   6   8      137.62      150.14     19.06 o 
   5   6   8        1.79       -3.08     11.23 o 
   6   6   8        0.50       -2.64      9.47 o 
   7   6   8        1.65       37.34     19.06 o 
  -7   7   8        3.17        3.66     15.67 o 
  -6   7   8       17.78       25.33     18.80 o 
  -5   7   8        7.94       25.07     13.32 o 
  -4   7   8       14.90        3.92     11.49 o 
  -3   7   8        6.07       16.71      7.05 o 
  -2   7   8       54.37       46.48      9.92 o 
  -1   7   8       35.95       38.12      8.36 o 
   0   7   8      135.83      115.93     12.27 o 
   1   7   8       10.04        6.27      8.09 o 
   2   7   8        5.90        3.39      8.88 o 
   3   7   8       96.87       93.74     18.28 o 
   4   7   8        0.38       12.27     12.53 o 
   5   7   8        2.10       20.63     18.54 o 
   6   7   8       16.70       21.37     23.37 o 
  -6   8   8        0.42        4.18     15.93 o 
  -5   8   8       33.89       48.31     21.41 o 
  -4   8   8        0.29       10.44     11.23 o 
  -3   8   8        0.70       23.76     10.97 o 
  -2   8   8        0.07       -9.66      9.66 o 
  -1   8   8       44.69       48.31     16.19 o 
   0   8   8        8.02        7.05     10.18 o 
   1   8   8      118.13      143.09     20.37 o 
   2   8   8        2.05       15.93     15.41 o 
   3   8   8        2.62       29.77     15.67 o 
   4   8   8        0.26      -10.71     16.45 o 
   5   8   8        0.36       10.71     18.80 o 
   6   8   8        0.06        2.35     19.06 o 
  -6   9   8        0.27       -8.88     20.11 o 
  -5   9   8       18.24       24.81     16.97 o 
  -4   9   8        0.78      -16.97     16.97 o 
  -3   9   8       15.09       10.97     12.01 o 
  -2   9   8        1.93       25.07     12.79 o 
  -1   9   8       34.26       70.24     15.93 o 
   0   9   8        0.00       -7.05     15.67 o 
   1   9   8       91.79       76.77     21.15 o 
   2   9   8        0.69       -2.61      8.62 o 
   3   9   8        0.28        6.01     13.06 o 
   4   9   8        9.18       -7.31     10.97 o 
   5   9   8        2.40       42.30     20.89 o 
   6   9   8        8.62       14.88     16.97 o 
  -5  10   8       16.79       51.70     21.41 o 
  -4  10   8       14.58       41.78     18.28 o 
  -3  10   8       29.06       33.42     14.10 o 
  -2  10   8       20.10       13.84     12.79 o 
  -1  10   8       17.54       15.67     11.75 o 
   0  10   8      139.59      119.85     23.24 o 
   1  10   8      108.31       84.34     19.06 o 
   2  10   8       80.01       99.22     20.11 o 
   3  10   8        1.85      -12.79     12.79 o 
   4  10   8       24.28       24.28     14.62 o 
   5  10   8        0.11       12.01     17.49 o 
  -5  11   8        1.85      -18.54     18.54 o 
  -4  11   8       35.45       52.74     18.28 o 
  -3  11   8        0.87       21.93     17.49 o 
  -2  11   8        0.00       11.23     13.84 o 
  -1  11   8       12.11       12.27     14.62 o 
   0  11   8       17.18       14.10     15.67 o 
   1  11   8       32.04       24.02     15.67 o 
   2  11   8        9.01      -10.18     17.23 o 
   3  11   8        0.68       27.94     18.80 o 
   4  11   8       10.61        1.83     20.63 o 
  -4  12   8        7.02       37.08     22.46 o 
  -3  12   8       16.48        4.44     19.84 o 
  -2  12   8       10.97       29.51     16.19 o 
  -1  12   8        0.13        4.44     12.53 o 
   0  12   8        2.49       79.12     20.11 o 
   1  12   8       13.63       36.03     18.02 o 
   2  12   8        9.17       18.28     18.28 o 
   3  12   8        1.72       17.49     15.93 o 
   4  12   8        7.74       16.45     17.23 o 
  -3  13   8        0.37        6.27     16.45 o 
  -2  13   8       14.16       28.20     24.81 o 
  -1  13   8       26.95       27.42     15.93 o 
   0  13   8       20.26       64.76     22.72 o 
   1  13   8        0.34       -3.13     18.54 o 
   2  13   8       24.24       24.02     13.32 o 
   3  13   8        0.18       28.72     24.02 o 
  -1  14   8        2.63       10.44     13.84 o 
   0  14   8        0.38      -20.11     20.11 o 
   1  14   8       15.14      -11.23     13.06 o 
  -6   1   9        5.21       -3.54     10.22 o 
  -5   1   9        0.00      -14.36     14.36 o 
  -4   1   9        0.36        7.92     26.76 o 
  -3   1   9       27.32       36.96     16.84 o 
  -2   1   9       50.61       51.62     17.36 o 
  -1   1   9       98.75      118.25     15.95 o 
   0   1   9        0.05        8.36     14.36 o 
   1   1   9       22.54       17.67     12.53 o 
   2   1   9        0.08        4.95      7.96 o 
   3   1   9       36.16       24.87     17.49 o 
   4   1   9       23.37       26.86      9.46 o 
   5   1   9        1.87       -4.44     14.88 o 
   6   1   9        5.69       -6.01     12.27 o 
  -6   2   9       16.23       27.48     10.83 o 
  -5   2   9       34.50       24.64     11.67 o 
  -4   2   9       17.57       59.21     12.79 o 
  -3   2   9        9.24       -6.87     11.18 o 
  -2   2   9        1.13       13.27     14.20 o 
  -1   2   9       63.97       62.06     15.42 o 
   0   2   9        3.00       18.13      9.66 o 
   1   2   9        1.37        4.86     12.66 o 
   2   2   9       19.39       35.44      8.12 o 
   3   2   9       74.37       91.45      8.53 o 
   4   2   9      128.11      167.33     15.58 o 
   5   2   9        3.65       13.57      7.82 o 
  -6   3   9       16.72       16.71     21.93 o 
  -5   3   9        1.44       -2.71     11.77 o 
  -4   3   9        0.44        5.91     12.07 o 
  -3   3   9        0.67        1.44     11.03 o 
  -2   3   9        0.28       -6.10      6.10 o 
  -1   3   9        0.88        8.72      7.08 o 
   0   3   9        2.06        6.36      7.57 o 
   1   3   9        4.63       -2.95      6.08 o 
   2   3   9        5.04        6.93     18.15 o 
   3   3   9       44.25       83.55     11.40 o 
   4   3   9       22.26       17.35     15.28 o 
   5   3   9       31.49       32.07     11.24 o 
  -4   4   9        7.63       33.68     19.06 o 
  -3   4   9       27.98       16.98      8.40 o 
  -2   4   9       16.76       13.39      9.00 o 
  -1   4   9        1.37        8.35     17.36 o 
   0   4   9        5.49       32.79     12.27 o 
   1   4   9        0.05       10.97     14.10 o 
   2   4   9        0.62        0.12     10.64 o 
   3   4   9      193.13      192.95     15.72 o 
   4   4   9        8.51       12.04      9.21 o 
   5   4   9       29.35       42.90     13.11 o 
  -5   5   9        0.28       16.71     14.62 o 
  -4   5   9        3.16       21.15     19.84 o 
  -3   5   9        6.45        4.16      7.58 o 
  -2   5   9        6.46        5.59      9.36 o 
  -1   5   9       23.22       18.88     14.36 o 
   0   5   9       10.16       13.08      7.73 o 
   1   5   9        0.46        4.99      9.60 o 
   2   5   9      113.42      119.20     14.76 o 
   3   5   9       18.76       24.74     12.41 o 
   4   5   9       11.97       35.19     14.02 o 
   5   5   9       36.26       24.54      9.72 o 
  -5   6   9        6.89       -9.14     15.41 o 
  -4   6   9        8.56        2.33      7.87 o 
  -3   6   9        5.84       10.44     13.84 o 
  -2   6   9        4.79       -9.66     13.06 o 
  -1   6   9       24.98       22.46     14.36 o 
   0   6   9        0.65      -10.18     12.53 o 
   1   6   9        0.04        3.13      9.92 o 
   2   6   9       82.79      140.22     24.81 o 
   3   6   9       70.15       77.04     15.67 o 
   4   6   9        8.75       22.75     15.28 o 
   5   6   9        6.97        8.26     13.04 o 
  -4   7   9       27.67       13.84     13.32 o 
  -3   7   9       12.10       11.23     11.49 o 
  -2   7   9        7.44        1.31      9.14 o 
  -1   7   9       22.92       20.11     14.10 o 
   0   7   9       11.73        4.70     13.06 o 
   1   7   9        3.32       19.06     10.18 o 
   2   7   9       42.19       55.09     13.32 o 
   3   7   9        9.30       16.71     12.79 o 
   4   7   9        4.34       32.48     14.75 o 
  -4   8   9        0.65        3.92     18.28 o 
  -3   8   9        2.77       15.41     15.93 o 
  -2   8   9       72.29       64.76     16.71 o 
  -1   8   9       55.39       29.24     17.76 o 
   0   8   9      114.34      117.50     16.19 o 
   1   8   9        0.48      -10.97     10.97 o 
   2   8   9       69.10       98.44     18.80 o 
   3   8   9        2.38      -12.01     12.01 o 
   4   8   9       11.20       18.54     19.58 o 
  -3   9   9       19.04       37.86     20.11 o 
  -2   9   9       10.30       27.16     18.80 o 
  -1   9   9       37.03       31.07     13.32 o 
   0   9   9       92.32      100.27     18.02 o 
   1   9   9        4.12       21.93     11.23 o 
   2   9   9        0.14      -10.97     12.79 o 
   3   9   9        6.33        3.13     13.32 o 
  -2  10   9        9.54       29.51     11.49 o 
  -1  10   9       66.30       50.13     14.10 o 
   0  10   9        4.03      -12.79     19.58 o 
   1  10   9       24.94        7.57     17.76 o 
   2  10   9       55.91       60.58     21.93 o 
  -1  11   9       81.88      112.28     22.46 o 
   0  11   9        3.62        1.04     18.28 o 
  -3   0  10        5.80        4.18     14.10 o 
  -2   0  10       68.79      117.76     21.93 o 
  -1   0  10       21.17       30.03     18.80 o 
   0   0  10       11.32       20.89     13.84 o 
   1   0  10       14.73       37.34     24.28 o 
   2   0  10       86.00       97.66     19.84 o 
  -2   1  10        8.87       24.53     13.98 o 
  -1   1  10        9.96       -1.74     14.93 o 
   0   1  10        6.66       37.39     19.45 o 
   1   1  10        0.97       -4.04      8.95 o 
   2   1  10        0.00       -0.96     14.58 o 
  -2   2  10        5.19        0.74     16.06 o 
  -1   2  10        9.58       23.32     12.55 o 
   0   2  10        2.76       24.48     11.80 o 
   1   2  10       14.92       35.29     15.76 o 
   2   2  10        1.94       -3.09     11.29 o 
  -2   3  10        6.33        0.91     13.11 o 
  -1   3  10        3.69       17.62     11.30 o 
   0   3  10        1.80      -10.44     16.19 o 
   1   3  10        2.10       17.23     18.02 o 
   2   3  10       18.47       -2.87     16.45 o 
  -2   4  10        1.57        7.83     25.59 o 
  -1   4  10        0.63       19.84     26.89 o 
   0   4  10       25.40       23.76     24.81 o 
   1   4  10        1.42       -3.39     16.71 o 
   2   4  10       31.83       63.97     25.33 o 
   0   5  10        2.62       10.44     23.76 o 
   1   5  10       96.35       72.85     25.59 o 
                                                 
